# Supplementary material for: Crystal structure of 2-cyclo­hexyl-1,3-thia­zolo[4,5-b]pyridine
Source: Acta Crystallogr E Crystallogr Commun. 2015 Oct 17;71(Pt 11):o866. doi: 10.1107/S2056989015019106 (PMC4645017; doi:10.1107/S2056989015019106)
Supplement: Supplementary file 1 [file e-71-0o866-sup1.cif]

##############################################################################
#                                                                            #
# This CIF contains the data in a paper accepted for publication in          #
# Acta Crystallographica Section E. It conforms to the requirements of       #
# Notes for Authors for Acta Crystallographica Section E, and has been       #
# peer reviewed under the auspices of the IUCr Commission on Journals.       #
#                                                                            #
# Full details of the Crystallographic Information File format               #
# are given in the paper "The Crystallographic Information File (CIF):       #
# a New Standard Archive File for Crystallography" by S. R. Hall, F. H.      #
# Allen and I. D. Brown [Acta Cryst. (1991), A47, 655-685].                  #
#                                                                            #
# The current version of the core CIF dictionary is obtainable from          #
# ftp://ftp.iucr.org/pub/cif_core.dic.                                       #
#                                                                            #
# Software is freely available for graphical display of the structure(s)     #
# in this CIF. For information consult the CIF software page                 #
# http://www.iucr.org/resources/cif/software.                                #
#                                                                            #
# This file may be used for bona fide research purposes within the           #
# scientific community so long as proper attribution is given to the journal # 
# article from which it was obtained.                                        #
#                                                                            #
##############################################################################
data_I
_database_code_depnum_ccdc_archive 'CCDC 1430576'
_audit_creation_method     SHELXL-2013
_chemical_name_systematic
;
2-Cyclohexyl-1,3-thiazolo[4,5-<i>b</i>]pyridine
;
_chemical_name_common     ?
_chemical_formula_moiety     'C12 H14 N2 S'
_chemical_formula_sum     'C12 H14 N2 S'
_chemical_formula_iupac     'C12 H14 N2 S'
_chemical_formula_weight     218.31
_chemical_melting_point     ?
_shelx_space_group_comment
;
The symmetry employed for this shelxl refinement is uniquely defined
by the following loop, which should always be used as a source of
symmetry information in preference to the above space-group names.
They are only intended as comments.
;
_space_group_crystal_system     monoclinic
_space_group_name_H-M_alt     'P 21/n'
_space_group_name_Hall     '-P 2yn'
loop_
    _space_group_symop_operation_xyz
    'x, y, z'
    '-x+1/2, y+1/2, -z+1/2'
    '-x, -y, -z'
    'x-1/2, -y-1/2, z-1/2'
_cell_length_a     7.8884(5)
_cell_length_b     11.8079(7)
_cell_length_c     12.2134(6)
_cell_angle_alpha     90
_cell_angle_beta     100.589(6)
_cell_angle_gamma     90
_cell_volume     1118.25(11)
_cell_formula_units_Z     4
_cell_measurement_reflns_used     1721
_cell_measurement_theta_min     6.1740
_cell_measurement_theta_max     73.9100
_cell_measurement_temperature     293(2)
_exptl_crystal_description     needle
_exptl_crystal_colour     colourless
_exptl_crystal_size_max     0.267
_exptl_crystal_size_mid     0.166
_exptl_crystal_size_min     0.135
_exptl_crystal_density_diffrn     1.297
_exptl_crystal_density_meas     ?
_exptl_crystal_density_method     ?
_exptl_crystal_F_000     464
_exptl_absorpt_coefficient_mu     2.291
_exptl_absorpt_correction_type     multi-scan
_exptl_absorpt_process_details
;
(CrysAlis PRO; Agilent, 2014)
;
_shelx_estimated_absorpt_T_min     0.580
_shelx_estimated_absorpt_T_max     0.747
_exptl_absorpt_correction_T_min     0.59167
_exptl_absorpt_correction_T_max     1.00000
_exptl_special_details
;
Absorption correction: CrysAlisPro, Agilent Technologies,
Version 1.171.37.33 (release 27-03-2014 CrysAlis171 .NET)
(compiled Mar 27 2014,17:12:48)
Empirical absorption correction using spherical harmonics,
 implemented in SCALE3 ABSPACK scaling algorithm.
Empirical absorption correction using spherical harmonics,
 implemented in SCALE3 ABSPACK scaling algorithm.
;
_diffrn_ambient_temperature     293(2)
_diffrn_radiation_type     CuK\a
_diffrn_radiation_wavelength     1.54184
_diffrn_measurement_device_type
           'Agilent SuperNova Dual Source diffractometer with an Atlas detector'
_diffrn_measurement_method     '\w scans'
_diffrn_detector_area_resol_mean     ?
_diffrn_reflns_number     7328
_diffrn_reflns_av_R_equivalents     0.0150
_diffrn_reflns_theta_min     5.254
_diffrn_reflns_theta_max     74.236
_diffrn_reflns_theta_full     67.684
_diffrn_measured_fraction_theta_max     0.984
_diffrn_measured_fraction_theta_full     0.999
_diffrn_reflns_limit_h_min     -9
_diffrn_reflns_limit_h_max     9
_diffrn_reflns_limit_k_min     -14
_diffrn_reflns_limit_k_max     14
_diffrn_reflns_limit_l_min     -15
_diffrn_reflns_limit_l_max     15
_diffrn_standards_number     0
_diffrn_standards_interval_count     0
_diffrn_standards_interval_time     0
_diffrn_standards_decay_%     0
_refine_special_details
;
Refined as a 2-component perfect twin.
;
_reflns_number_total     3913
_reflns_number_gt     3429
_reflns_threshold_expression     I>2\s(I)
_refine_ls_structure_factor_coef     Fsqd
_refine_ls_matrix_type     full
_refine_ls_R_factor_all     0.0674
_refine_ls_R_factor_gt     0.0626
_refine_ls_wR_factor_gt     0.1737
_refine_ls_wR_factor_ref     0.1804
_refine_ls_goodness_of_fit_ref     1.034
_refine_ls_restrained_S_all     1.034
_refine_ls_number_reflns     3913
_refine_ls_number_parameters     136
_refine_ls_number_restraints     0
_refine_ls_hydrogen_treatment     constr
_refine_ls_weighting_scheme     calc
_refine_ls_weighting_details
              'w=1/[\s^2^(Fo^2^)+(0.1345P)^2^+0.1130P] where P=(Fo^2^+2Fc^2^)/3'
_atom_sites_solution_hydrogens     geom
_atom_sites_solution_primary     ?
_atom_sites_solution_secondary     ?
_refine_ls_shift/su_max     0.001
_refine_ls_shift/su_mean     0.000
_refine_diff_density_max     0.296
_refine_diff_density_min     -0.288
_refine_ls_extinction_method     none
_refine_ls_extinction_coef     .
loop_
    _atom_type_symbol
    _atom_type_description
    _atom_type_scat_dispersion_real
    _atom_type_scat_dispersion_imag
    _atom_type_scat_source
    'C' 'C' 0.0181 0.0091
                         'International Tables Vol C Tables 4.2.6.8 and 6.1.1.4'
    'H' 'H' 0.0000 0.0000
                         'International Tables Vol C Tables 4.2.6.8 and 6.1.1.4'
    'N' 'N' 0.0311 0.0180
                         'International Tables Vol C Tables 4.2.6.8 and 6.1.1.4'
    'S' 'S' 0.3331 0.5567
                         'International Tables Vol C Tables 4.2.6.8 and 6.1.1.4'
_computing_data_collection
;
CrysAlis PRO (Agilent, 2014)
;
_computing_cell_refinement
;
CrysAlis PRO (Agilent, 2014)
;
_computing_data_reduction
;
CrysAlis PRO (Agilent, 2014)
;
_computing_structure_solution
;
SHELXS97 (Sheldrick, 2008)
;
_computing_structure_refinement
;
SHELXL2013 (Sheldrick, 2015)
;
_computing_molecular_graphics
;
ORTEP-3 for Windows (Farrugia, 2012)
;
_computing_publication_material
;
WinGX (Farrugia, 2012) and <i>CHEMDRAW Ultra</i> (Cambridge Soft,
2001)
;
loop_
    _atom_site_type_symbol
    _atom_site_label
    _atom_site_fract_x
    _atom_site_fract_y
    _atom_site_fract_z
    _atom_site_U_iso_or_equiv
    _atom_site_adp_type
    _atom_site_calc_flag
    _atom_site_occupancy
    _atom_site_disorder_assembly
    _atom_site_disorder_group
    C C1 0.2814(3) 0.12366(19) 0.54649(18) 0.0467(5) Uani d 1 . .
    C C2 0.2459(3) 0.20807(19) 0.72356(18) 0.0467(5) Uani d 1 . .
    C C3 0.2223(4) 0.2609(2) 0.8209(2) 0.0561(6) Uani d 1 . .
    H H3 0.1818 0.3349 0.8212 0.067 Uiso calc 1 . .
    C C4 0.2619(4) 0.1982(3) 0.9169(2) 0.0634(7) Uani d 1 . .
    H H4 0.2461 0.2291 0.9844 0.076 Uiso calc 1 . .
    C C5 0.3249(4) 0.0897(3) 0.9136(2) 0.0659(7) Uani d 1 . .
    H H5 0.3505 0.0501 0.9805 0.079 Uiso calc 1 . .
    C C6 0.3115(3) 0.0972(2) 0.72741(18) 0.0472(5) Uani d 1 . .
    C C7 0.2823(3) 0.0976(2) 0.42621(18) 0.0501(5) Uani d 1 . .
    H H7 0.3994 0.0741 0.4202 0.060 Uiso calc 1 . .
    C C8 0.1612(4) -0.0018(2) 0.3883(2) 0.0616(7) Uani d 1 . .
    H H8A 0.1972 -0.0671 0.4350 0.074 Uiso calc 1 . .
    H H8B 0.0450 0.0181 0.3967 0.074 Uiso calc 1 . .
    C C9 0.1620(4) -0.0321(2) 0.2671(2) 0.0654(7) Uani d 1 . .
    H H9A 0.2758 -0.0588 0.2600 0.079 Uiso calc 1 . .
    H H9B 0.0805 -0.0929 0.2443 0.079 Uiso calc 1 . .
    C C10 0.1149(4) 0.0680(3) 0.1922(2) 0.0706(8) Uani d 1 . .
    H H10A -0.0030 0.0901 0.1937 0.085 Uiso calc 1 . .
    H H10B 0.1218 0.0471 0.1163 0.085 Uiso calc 1 . .
    C C11 0.2341(5) 0.1671(3) 0.2281(2) 0.0856(11) Uani d 1 . .
    H H11A 0.1964 0.2320 0.1811 0.103 Uiso calc 1 . .
    H H11B 0.3501 0.1478 0.2188 0.103 Uiso calc 1 . .
    C C12 0.2352(5) 0.1982(2) 0.3501(2) 0.0709(8) Uani d 1 . .
    H H12A 0.3176 0.2587 0.3723 0.085 Uiso calc 1 . .
    H H12B 0.1220 0.2257 0.3577 0.085 Uiso calc 1 . .
    N N1 0.3309(3) 0.05196(17) 0.62604(16) 0.0529(5) Uani d 1 . .
    N N2 0.3519(3) 0.0371(2) 0.82184(17) 0.0616(6) Uani d 1 . .
    S S1 0.20709(8) 0.25440(5) 0.58736(5) 0.0545(3) Uani d 1 . .
loop_
    _atom_site_aniso_label
    _atom_site_aniso_U_11
    _atom_site_aniso_U_22
    _atom_site_aniso_U_33
    _atom_site_aniso_U_12
    _atom_site_aniso_U_13
    _atom_site_aniso_U_23
    C1 0.0509(11) 0.0426(11) 0.0457(11) -0.0033(9) 0.0065(9) -0.0001(8)
    C2 0.0516(11) 0.0423(11) 0.0436(11) -0.0036(9) 0.0021(8) -0.0008(9)
    C3 0.0664(15) 0.0505(13) 0.0496(13) -0.0023(11) 0.0058(11) -0.0090(10)
    C4 0.0767(17) 0.0704(18) 0.0419(12) -0.0073(13) 0.0076(11) -0.0079(11)
    C5 0.0794(17) 0.0733(18) 0.0425(13) 0.0014(13) 0.0047(11) 0.0092(11)
    C6 0.0507(12) 0.0475(12) 0.0425(11) 0.0013(9) 0.0060(8) 0.0012(9)
    C7 0.0547(13) 0.0510(13) 0.0453(11) -0.0017(9) 0.0107(9) -0.0023(9)
    C8 0.0855(18) 0.0504(13) 0.0502(13) -0.0138(13) 0.0160(12) -0.0044(10)
    C9 0.0846(18) 0.0552(15) 0.0563(15) -0.0118(13) 0.0121(12) -0.0137(11)
    C10 0.0842(19) 0.0764(19) 0.0473(13) 0.0011(15) 0.0020(12) -0.0089(13)
    C11 0.145(3) 0.0712(19) 0.0416(13) -0.030(2) 0.0189(15) 0.0008(12)
    C12 0.116(2) 0.0519(15) 0.0442(13) -0.0148(15) 0.0133(13) -0.0002(11)
    N1 0.0672(12) 0.0472(10) 0.0450(10) 0.0074(9) 0.0121(8) 0.0036(8)
    N2 0.0795(14) 0.0581(13) 0.0467(11) 0.0120(11) 0.0104(9) 0.0103(9)
    S1 0.0753(5) 0.0424(4) 0.0425(4) 0.0053(2) 0.0017(3) 0.0013(2)
_geom_special_details
;
All e.s.d.'s (except the e.s.d. in the dihedral angle between two l.s. planes)
are estimated using the full covariance matrix. The cell e.s.d.'s are taken
into account individually in the estimation of e.s.d.'s in distances, angles
and torsion angles; correlations between e.s.d.'s in cell parameters are only
used when they are defined by crystal symmetry. An approximate (isotropic)
treatment of cell e.s.d.'s is used for estimating e.s.d.'s involving l.s.
planes.
;
loop_
    _geom_bond_atom_site_label_1
    _geom_bond_atom_site_label_2
    _geom_bond_site_symmetry_2
    _geom_bond_distance
    _geom_bond_publ_flag
    C1 N1 . 1.294(3) ?
    C1 C7 . 1.502(3) ?
    C1 S1 . 1.756(2) ?
    C2 C3 . 1.385(3) ?
    C2 C6 . 1.405(3) ?
    C2 S1 . 1.724(2) ?
    C3 C4 . 1.374(4) ?
    C3 H3 . 0.9300 ?
    C4 C5 . 1.378(4) ?
    C4 H4 . 0.9300 ?
    C5 N2 . 1.332(3) ?
    C5 H5 . 0.9300 ?
    C6 N2 . 1.342(3) ?
    C6 N1 . 1.383(3) ?
    C7 C12 . 1.512(4) ?
    C7 C8 . 1.530(3) ?
    C7 H7 . 0.9800 ?
    C8 C9 . 1.524(4) ?
    C8 H8A . 0.9700 ?
    C8 H8B . 0.9700 ?
    C9 C10 . 1.499(4) ?
    C9 H9A . 0.9700 ?
    C9 H9B . 0.9700 ?
    C10 C11 . 1.515(4) ?
    C10 H10A . 0.9700 ?
    C10 H10B . 0.9700 ?
    C11 C12 . 1.534(4) ?
    C11 H11A . 0.9700 ?
    C11 H11B . 0.9700 ?
    C12 H12A . 0.9700 ?
    C12 H12B . 0.9700 ?
loop_
    _geom_angle_atom_site_label_1
    _geom_angle_atom_site_label_2
    _geom_angle_atom_site_label_3
    _geom_angle_site_symmetry_1
    _geom_angle_site_symmetry_3
    _geom_angle
    _geom_angle_publ_flag
    N1 C1 C7 . . 123.0(2) ?
    N1 C1 S1 . . 115.61(17) ?
    C7 C1 S1 . . 121.33(17) ?
    C3 C2 C6 . . 119.8(2) ?
    C3 C2 S1 . . 131.07(19) ?
    C6 C2 S1 . . 109.08(17) ?
    C4 C3 C2 . . 116.4(2) ?
    C4 C3 H3 . . 121.8 ?
    C2 C3 H3 . . 121.8 ?
    C3 C4 C5 . . 120.2(2) ?
    C3 C4 H4 . . 119.9 ?
    C5 C4 H4 . . 119.9 ?
    N2 C5 C4 . . 124.9(2) ?
    N2 C5 H5 . . 117.6 ?
    C4 C5 H5 . . 117.6 ?
    N2 C6 N1 . . 121.2(2) ?
    N2 C6 C2 . . 123.3(2) ?
    N1 C6 C2 . . 115.5(2) ?
    C1 C7 C12 . . 113.3(2) ?
    C1 C7 C8 . . 109.77(19) ?
    C12 C7 C8 . . 110.3(2) ?
    C1 C7 H7 . . 107.8 ?
    C12 C7 H7 . . 107.8 ?
    C8 C7 H7 . . 107.8 ?
    C9 C8 C7 . . 111.1(2) ?
    C9 C8 H8A . . 109.4 ?
    C7 C8 H8A . . 109.4 ?
    C9 C8 H8B . . 109.4 ?
    C7 C8 H8B . . 109.4 ?
    H8A C8 H8B . . 108.0 ?
    C10 C9 C8 . . 111.3(2) ?
    C10 C9 H9A . . 109.4 ?
    C8 C9 H9A . . 109.4 ?
    C10 C9 H9B . . 109.4 ?
    C8 C9 H9B . . 109.4 ?
    H9A C9 H9B . . 108.0 ?
    C9 C10 C11 . . 111.2(2) ?
    C9 C10 H10A . . 109.4 ?
    C11 C10 H10A . . 109.4 ?
    C9 C10 H10B . . 109.4 ?
    C11 C10 H10B . . 109.4 ?
    H10A C10 H10B . . 108.0 ?
    C10 C11 C12 . . 111.0(3) ?
    C10 C11 H11A . . 109.4 ?
    C12 C11 H11A . . 109.4 ?
    C10 C11 H11B . . 109.4 ?
    C12 C11 H11B . . 109.4 ?
    H11A C11 H11B . . 108.0 ?
    C7 C12 C11 . . 111.5(3) ?
    C7 C12 H12A . . 109.3 ?
    C11 C12 H12A . . 109.3 ?
    C7 C12 H12B . . 109.3 ?
    C11 C12 H12B . . 109.3 ?
    H12A C12 H12B . . 108.0 ?
    C1 N1 C6 . . 110.6(2) ?
    C5 N2 C6 . . 115.3(2) ?
    C2 S1 C1 . . 89.19(10) ?
_shelx_hkl_file
;
   0   0  -2 460554. 1592.23  -2
   0   0  -2 460554. 1592.23   1
   0   0   4 244251. 1011.34  -2
   0   0   4 244251. 1011.34   1
   0   0  -6 633387. 3683.04  -2
   0   0  -6 633387. 3683.04   1
   0   0  -8 32128.6 1000.36  -2
   0   0  -8 32128.6 1000.36   1
   0   0  10 31778.4 616.557  -2
   0   0  10 31778.4 616.557   1
   0   0  12 31266.6 641.889  -2
   0   0  12 31266.6 641.889   1
   0   0  14 713.640 109.177  -2
   0   0  14 713.640 109.177   1
   0   1  -1 184320. 506.659  -2
   0  -1  -1 184320. 506.659   1
   0  -1   2 11644.3 191.581  -2
   0   1   2 11644.3 191.581   1
   0  -1  -3 5622.83 121.895  -2
   0   1  -3 5622.83 121.895   1
   0  -1   4 30108.5 334.559  -2
   0   1   4 30108.5 334.559   1
   0   1  -5 130057. 753.200  -2
   0  -1  -5 130057. 753.200   1
   0   1  -6 80371.5 918.219  -2
   0  -1  -6 80371.5 918.219   1
   0  -1  -7 1421.23 154.071  -2
   0   1  -7 1421.23 154.071   1
   0   1  -8 210813. 1824.59  -2
   0  -1  -8 210813. 1824.59   1
   0   1   9 19454.0 238.953  -2
   0  -1   9 19454.0 238.953   1
   0   1  10 16043.7 216.570  -2
   0  -1  10 16043.7 216.570   1
   0  -1  11 46316.5 419.757  -2
   0   1  11 46316.5 419.757   1
   0   1  12 747.508 98.0305  -2
   0  -1  12 747.508 98.0305   1
   0   1  13 363.377 82.1725  -2
   0  -1  13 363.377 82.1725   1
   0  -1  14 6046.36 153.507  -2
   0   1  14 6046.36 153.507   1
   0   2   0 39496.7 496.875  -2
   0  -2   0 39496.7 496.875   1
   0   2  -1 49326.7 249.152  -2
   0  -2  -1 49326.7 249.152   1
   0  -2  -2 71894.1 593.093  -2
   0   2  -2 71894.1 593.093   1
   0  -2  -3 25262.4 299.897  -2
   0   2  -3 25262.4 299.897   1
   0  -2  -4 15686.8 315.377  -2
   0   2  -4 15686.8 315.377   1
   0  -2   5 67532.1 605.703  -2
   0   2   5 67532.1 605.703   1
   0  -2  -6 58921.0 814.185  -2
   0   2  -6 58921.0 814.185   1
   0   2  -7 10700.8 391.145  -2
   0  -2  -7 10700.8 391.145   1
   0  -2  -8 29205.2 582.589  -2
   0   2  -8 29205.2 582.589   1
   0  -2  -9 4163.24 106.583  -2
   0   2  -9 4163.24 106.583   1
   0  -2  10 5328.45 135.039  -2
   0   2  10 5328.45 135.039   1
   0   2  11 172.017 58.1556  -2
   0  -2  11 172.017 58.1556   1
   0   2  12 31580.1 363.783  -2
   0  -2  12 31580.1 363.783   1
   0   2  13 20.9001 55.3901  -2
   0  -2  13 20.9001 55.3901   1
   0   2  14 4876.36 204.134  -2
   0  -2  14 4876.36 204.134   1
   0   3   1 4590.38 135.502  -2
   0  -3   1 4590.38 135.502   1
   0   3   2 13984.6 190.028  -2
   0  -3   2 13984.6 190.028   1
   0   3   3 9491.17 226.296  -2
   0  -3   3 9491.17 226.296   1
   0  -3  -4 494413. 2150.61  -2
   0   3  -4 494413. 2150.61   1
   0   3   5 176752. 1163.53  -2
   0  -3   5 176752. 1163.53   1
   0  -3  -6 7572.83 335.208  -2
   0   3  -6 7572.83 335.208   1
   0  -3  -7 4425.49 198.196  -2
   0   3  -7 4425.49 198.196   1
   0   3   8 113169. 657.227  -2
   0  -3   8 113169. 657.227   1
   0  -3   9 45376.9 376.196  -2
   0   3   9 45376.9 376.196   1
   0   3  10 70475.8 466.119  -2
   0  -3  10 70475.8 466.119   1
   0   3  11 105.342 69.0473  -2
   0  -3  11 105.342 69.0473   1
   0   3  12 2602.35 116.931  -2
   0  -3  12 2602.35 116.931   1
   0   3  13 617.996 134.905  -2
   0  -3  13 617.996 134.905   1
   0   3  14 20151.9 375.054  -2
   0  -3  14 20151.9 375.054   1
   0   4   0 528094. 2599.77  -2
   0  -4   0 528094. 2599.77   1
   0   4  -1 312811. 1467.32  -2
   0  -4  -1 312811. 1467.32   1
   0   4   2 8433.75 253.744  -2
   0  -4   2 8433.75 253.744   1
   0  -4  -3 9178.80 253.529  -2
   0   4  -3 9178.80 253.529   1
   0  -4  -4 271332. 1766.55  -2
   0   4  -4 271332. 1766.55   1
   0   4   5 35689.2 580.476  -2
   0  -4   5 35689.2 580.476   1
   0   4   6 8441.13 379.349  -2
   0  -4   6 8441.13 379.349   1
   0   4   7 5915.93 240.717  -2
   0  -4   7 5915.93 240.717   1
   0  -4  -8 245.338 58.2639  -2
   0   4  -8 245.338 58.2639   1
   0  -4   9 21391.1 254.327  -2
   0   4   9 21391.1 254.327   1
   0   4  10 38767.3 388.574  -2
   0  -4  10 38767.3 388.574   1
   0  -4  11 192.240 68.7393  -2
   0   4  11 192.240 68.7393   1
   0   4  12 18412.2 339.509  -2
   0  -4  12 18412.2 339.509   1
   0   4  13 491.036 109.144  -2
   0  -4  13 491.036 109.144   1
   0   4  14 1670.20 119.890  -2
   0  -4  14 1670.20 119.890   1
   0   5   1 10501.6 314.502  -2
   0  -5   1 10501.6 314.502   1
   0   5   2 114878. 995.024  -2
   0  -5   2 114878. 995.024   1
   0   5   3 84686.4 1398.12  -2
   0  -5   3 84686.4 1398.12   1
   0   5   4 85811.8 1527.29  -2
   0  -5   4 85811.8 1527.29   1
   0   5   5 2144.03 295.912  -2
   0  -5   5 2144.03 295.912   1
   0   5   6 36162.3 1187.33  -2
   0  -5   6 36162.3 1187.33   1
   0  -5  -7 30487.8 299.733  -2
   0   5  -7 30487.8 299.733   1
   0   5   8 89452.9 475.088  -2
   0  -5   8 89452.9 475.088   1
   0  -5   9 3233.86 128.095  -2
   0   5   9 3233.86 128.095   1
   0   5  10 654.605 123.853  -2
   0  -5  10 654.605 123.853   1
   0   5  11 40.4587 86.3418  -2
   0  -5  11 40.4587 86.3418   1
   0   5  12 388.193 85.6088  -2
   0  -5  12 388.193 85.6088   1
   0   5  13 1208.47 128.045  -2
   0  -5  13 1208.47 128.045   1
   0   5  14 3378.10 127.698  -2
   0  -5  14 3378.10 127.698   1
   0   6   0 392246. 2903.76  -2
   0  -6   0 392246. 2903.76   1
   0   6   1 36504.9 638.225  -2
   0  -6   1 36504.9 638.225   1
   0   6   2 35898.3 633.438  -2
   0  -6   2 35898.3 633.438   1
   0   6   3 6531.02 439.028  -2
   0  -6   3 6531.02 439.028   1
   0   6   4 44339.7 1152.04  -2
   0  -6   4 44339.7 1152.04   1
   0   6   5 142.633 118.837  -2
   0  -6   5 142.633 118.837   1
   0  -6  -6 66548.9 510.214  -2
   0   6  -6 66548.9 510.214   1
   0  -6  -7 13937.9 270.787  -2
   0   6  -7 13937.9 270.787   1
   0  -6  -8 33941.3 583.125  -2
   0   6  -8 33941.3 583.125   1
   0   6   9 138.471 103.397  -2
   0  -6   9 138.471 103.397   1
   0   6  10 22828.1 538.914  -2
   0  -6  10 22828.1 538.914   1
   0   6  11 20.5131 112.877  -2
   0  -6  11 20.5131 112.877   1
   0   6  12 20624.9 319.449  -2
   0  -6  12 20624.9 319.449   1
   0   6  13 19.7821 68.1955  -2
   0  -6  13 19.7821 68.1955   1
   0   7  -1 22521.7 456.832  -2
   0  -7  -1 22521.7 456.832   1
   0   7   2 43192.3 756.916  -2
   0  -7   2 43192.3 756.916   1
   0   7   3 10952.8 618.839  -2
   0  -7   3 10952.8 618.839   1
   0   7   4 34260.4 1130.08  -2
   0  -7   4 34260.4 1130.08   1
   0   7   5 29652.1 331.595  -2
   0  -7   5 29652.1 331.595   1
   0   7   6 26.5809 85.1566  -2
   0  -7   6 26.5809 85.1566   1
   0  -7  -7 1855.23 156.776  -2
   0   7  -7 1855.23 156.776   1
   0  -7  -8 3034.97 209.984  -2
   0   7  -8 3034.97 209.984   1
   0   7   9 619.867 140.578  -2
   0  -7   9 619.867 140.578   1
   0   7  10 20039.1 481.907  -2
   0  -7  10 20039.1 481.907   1
   0   7  11 14843.5 406.695  -2
   0  -7  11 14843.5 406.695   1
   0   7  12 2028.22 108.457  -2
   0  -7  12 2028.22 108.457   1
   0   7  13 2635.81 112.694  -2
   0  -7  13 2635.81 112.694   1
   0   8   0 29939.0 964.100  -2
   0  -8   0 29939.0 964.100   1
   0   8  -1 3117.69 166.680  -2
   0  -8  -1 3117.69 166.680   1
   0   8   2 54142.9 1400.65  -2
   0  -8   2 54142.9 1400.65   1
   0   8   3 20947.0 364.754  -2
   0  -8   3 20947.0 364.754   1
   0  -8  -4 7901.27 242.041  -2
   0   8  -4 7901.27 242.041   1
   0   8   5 20757.3 400.772  -2
   0  -8   5 20757.3 400.772   1
   0  -8  -6 46683.7 639.675  -2
   0   8  -6 46683.7 639.675   1
   0  -8  -7 8194.26 321.547  -2
   0   8  -7 8194.26 321.547   1
   0   8   8 6247.55 192.933  -2
   0  -8   8 6247.55 192.933   1
   0   8   9 1742.59 159.050  -2
   0  -8   9 1742.59 159.050   1
   0   8  10 5988.58 258.753  -2
   0  -8  10 5988.58 258.753   1
   0   8  11 676.142 107.138  -2
   0  -8  11 676.142 107.138   1
   0   8  12 6007.36 180.102  -2
   0  -8  12 6007.36 180.102   1
   0  -9   1 2621.34 114.980  -2
   0   9   1 2621.34 114.980   1
   0   9   2 75853.6 548.277  -2
   0  -9   2 75853.6 548.277   1
   0   9   3 4035.10 138.584  -2
   0  -9   3 4035.10 138.584   1
   0  -9   4 147066. 784.299  -2
   0   9   4 147066. 784.299   1
   0  -9  -5 26326.7 505.850  -2
   0   9  -5 26326.7 505.850   1
   0  -9  -6 7816.11 305.154  -2
   0   9  -6 7816.11 305.154   1
   0  -9  -7 5996.55 270.899  -2
   0   9  -7 5996.55 270.899   1
   0  -9  -8 22439.4 333.865  -2
   0   9  -8 22439.4 333.865   1
   0   9   9 28.9659 68.6731  -2
   0  -9   9 28.9659 68.6731   1
   0   9  10 8706.72 272.960  -2
   0  -9  10 8706.72 272.960   1
   0   9  11 1660.41 61.7803  -2
   0  -9  11 1660.41 61.7803   1
   0 -10   0 9243.49 312.672  -2
   0  10   0 9243.49 312.672   1
   0 -10  -1 5966.30 183.428  -2
   0  10  -1 5966.30 183.428   1
   0 -10   2 1783.49 111.580  -2
   0  10   2 1783.49 111.580   1
   0 -10   3 12837.9 254.908  -2
   0  10   3 12837.9 254.908   1
   0 -10  -4 12756.7 206.919  -2
   0  10  -4 12756.7 206.919   1
   0 -10   5 3783.39 149.231  -2
   0  10   5 3783.39 149.231   1
   0 -10   6 126.956 68.9449  -2
   0  10   6 126.956 68.9449   1
   0  10   7 3329.17 109.503  -2
   0 -10   7 3329.17 109.503   1
   0  10   8 1759.74 97.6288  -2
   0 -10   8 1759.74 97.6288   1
   0  10   9 2636.62 99.8852  -2
   0 -10   9 2636.62 99.8852   1
   0 -10  10 4445.32 145.173  -2
   0  10  10 4445.32 145.173   1
   0 -11  -1 950.558 95.3911  -2
   0  11  -1 950.558 95.3911   1
   0 -11   2 36034.6 419.477  -2
   0  11   2 36034.6 419.477   1
   0 -11  -3 396.132 63.3393  -2
   0  11  -3 396.132 63.3393   1
   0 -11  -4 14290.3 255.808  -2
   0  11  -4 14290.3 255.808   1
   0 -11   5 2050.83 111.287  -2
   0  11   5 2050.83 111.287   1
   0 -11  -6 5519.10 160.526  -2
   0  11  -6 5519.10 160.526   1
   0 -11  -7 105.167 52.7094  -2
   0  11  -7 105.167 52.7094   1
   0 -11   8 6449.61 201.707  -2
   0  11   8 6449.61 201.707   1
   0 -11   9 1.53139 47.4317  -2
   0  11   9 1.53139 47.4317   1
   0 -12   0 7651.92 274.564  -2
   0  12   0 7651.92 274.564   1
   0 -12   1 5677.35 167.248  -2
   0  12   1 5677.35 167.248   1
   0 -12  -2 4067.61 113.959  -2
   0  12  -2 4067.61 113.959   1
   0 -12   3 904.389 65.9578  -2
   0  12   3 904.389 65.9578   1
   0 -12  -4 7235.77 170.984  -2
   0  12  -4 7235.77 170.984   1
   0 -12   5 3453.47 117.654  -2
   0  12   5 3453.47 117.654   1
   0 -12  -6 15950.8 218.111  -2
   0  12  -6 15950.8 218.111   1
   0 -12   7 337.002 66.7458  -2
   0  12   7 337.002 66.7458   1
   0 -12   8 676.045 62.9323  -2
   0  12   8 676.045 62.9323   1
   0 -13   1 2206.63 99.7437  -2
   0  13   1 2206.63 99.7437   1
   0 -13  -2 1734.85 68.0123  -2
   0  13  -2 1734.85 68.0123   1
   0 -13   3 12.4918 37.9389  -2
   0  13   3 12.4918 37.9389   1
   0 -13   4 3330.33 99.0683  -2
   0  13   4 3330.33 99.0683   1
   0 -13   5 545.755 76.1308  -2
   0  13   5 545.755 76.1308   1
   0 -13   6 781.790 70.3245  -2
   0  13   6 781.790 70.3245   1
   0 -14   0 12481.2 232.024  -2
   0  14   0 12481.2 232.024   1
   0 -14   1 1805.99 99.1991  -2
   0  14   1 1805.99 99.1991   1
   0 -14   2 601.250 69.2223  -2
   0  14   2 601.250 69.2223   1
   0 -14   3 5023.44 135.047  -2
   0  14   3 5023.44 135.047   1
  -1   0  13 14249.0 275.250   1
  -1   0  11 2593.43 100.898   1
  -1   0   9 51614.3 363.268   1
  -1   0   7 3874.58 126.762   1
  -1   0   5 47.7501 39.1384   1
  -1   0   3 459008. 870.699   1
  -1   0   1 320350. 810.779   1
  -1   0  -1 73865.5 271.773   1
  -1   0  -3 280841. 1375.67   1
  -1   0  -5 99528.8 1052.30   1
  -1   0  -7 72.5575 123.326   1
  -1   0  -9 54697.6 514.717   1
   1   0  11 5104.21 206.042   1
   1   0  13 2212.04 124.428   1
  -1  -1  14 2667.66 77.3453   1
  -1  -1  13 2152.48 87.4978   1
  -1   1  12 2254.54 77.2454   1
  -1   1  11 102.781 43.7724   1
  -1   1  10 24919.0 224.195   1
  -1   1   9 7158.98 112.190   1
  -1  -1   8 5477.42 346.296   1
   1  -1  -7 2399.04 75.7985   1
   1   1  -6 3490.25 97.0982   1
  -1   1   5 193288. 601.059   1
  -1  -1   4 24309.5 185.066   1
  -1   1   3 1692.14 45.6004   1
  -1  -1   2 134864. 305.598   1
  -1  -1   1 227501. 894.563   1
  -1   1   0 3395.63 58.6818   1
  -1  -1  -1 132534. 525.713   1
  -1   1  -2 11905.8 254.491   1
  -1   1  -3 13420.8 314.960   1
  -1   1  -4 80459.8 610.278   1
  -1  -1  -5 86546.0 715.970   1
  -1  -1  -6 11993.8 301.121   1
  -1  -1  -7 25002.0 465.995   1
   1  -1   8 396.111 49.7198   1
  -1   1  -9 156.530 47.4769   1
   1  -1  10 11694.5 205.330   1
   1  -1  11 631.444 73.2322   1
   1  -1  12 184.217 59.7789   1
   1   1  13 6531.95 134.283   1
   1  -1  14 990.036 75.2031   1
  -1  -2  14 923.312 85.7871   1
  -1  -2  13 9408.35 155.581   1
  -1   2  12 266.509 44.3230   1
  -1   2  11 20.3988 46.0174   1
  -1   2  10 1159.67 63.6361   1
  -1  -2   9 61079.3 318.974   1
   1   2  -8 782.786 127.233   1
  -1  -2   7 57326.5 487.220   1
   1  -2  -6 75018.2 433.879   1
   1   2  -5 81243.6 409.744   1
  -1  -2   4 476.055 49.9782   1
   1   2  -3 128898. 520.676   1
  -1  -2   2 32814.9 440.175   1
   1  -2  -1 193636. 457.127   1
  -1   2  -1 138916. 615.830   1
  -1   2  -2 4609.01 174.618   1
  -1   2  -3 86341.6 830.680   1
  -1   2  -4 4948.93 231.731   1
  -1   2  -5 192866. 1543.35   1
  -1  -2  -6 12969.6 313.977   1
  -1  -2  -7 26567.7 485.299   1
  -1   2  -8 5267.84 114.008   1
   1   2   9 65639.0 403.416   1
   1  -2  10 5525.36 144.624   1
   1  -2  11 938.772 81.8864   1
   1  -2  12 547.741 67.4947   1
   1   2  13 4300.07 110.227   1
   1  -2  14 1262.33 77.1454   1
  -1  -3  14 97.0889 53.4756   1
  -1  -3  13 1532.69 71.6186   1
  -1  -3  12 146.937 43.2653   1
  -1   3  11 12046.9 162.165   1
  -1   3  10 7062.35 122.645   1
  -1   3   9 20006.7 188.694   1
  -1  -3   8 7902.78 177.097   1
  -1  -3   7 22576.0 331.747   1
  -1   3   6 150436. 660.478   1
  -1  -3   5 11508.2 211.161   1
  -1   3   4 57795.6 531.090   1
  -1  -3   3 69894.0 542.104   1
   1  -3  -2 190.812 32.9549   1
   1  -3  -1 20168.5 207.111   1
  -1  -3   0 12112.0 186.867   1
  -1   3  -1 207397. 819.420   1
  -1   3  -2 130.374 49.0333   1
  -1   3  -3 310.666 79.2940   1
  -1   3  -4 35093.4 638.102   1
  -1   3  -5 42021.4 770.513   1
  -1   3  -6 21903.9 611.497   1
  -1   3  -7 21212.5 447.864   1
   1  -3   8 1295.95 56.8475   1
  -1   3  -9 128.024 51.8797   1
   1  -3  10 9066.58 182.835   1
   1  -3  11 18213.3 249.612   1
   1   3  12 177.439 52.9386   1
   1  -3  13 6543.01 186.262   1
   1  -3  14 10.7358 40.1654   1
  -1  -4  14 2041.72 95.8969   1
  -1  -4  13 7446.50 204.312   1
  -1  -4  12 455.498 83.3053   1
  -1   4  11 486.547 52.1183   1
  -1   4  10 15857.4 184.432   1
  -1  -4   9 39305.3 338.955   1
  -1   4   8 4449.94 88.7790   1
  -1  -4   7 11769.4 518.657   1
  -1  -4   6 213.883 109.153   1
  -1  -4   5 503.741 116.187   1
  -1  -4   4 22912.9 363.153   1
  -1  -4   3 16324.0 433.458   1
   1  -4  -2 2205.52 84.7472   1
  -1  -4   1 156411. 690.271   1
  -1  -4   0 5435.43 142.329   1
   1  -4   1 2587.84 115.818   1
   1  -4   2 61462.9 450.946   1
   1  -4   3 75188.0 648.489   1
   1  -4   4 68351.2 675.672   1
  -1   4  -5 1366.96 118.281   1
  -1   4  -6 19695.5 439.432   1
  -1   4  -7 405.050 90.7532   1
  -1   4  -8 6894.58 127.317   1
  -1   4  -9 55752.7 383.057   1
   1  -4  10 246.474 66.6514   1
   1  -4  11 2959.27 162.178   1
   1  -4  12 390.175 79.3603   1
   1  -4  13 3642.37 134.195   1
   1  -4  14 643.592 50.0400   1
  -1  -5  14 37.8594 42.2831   1
  -1  -5  13 3652.28 140.439   1
  -1  -5  12 67.7934 72.4066   1
  -1   5  11 3126.61 118.692   1
  -1  -5  10 1161.58 90.0314   1
  -1  -5   9 20454.6 252.998   1
  -1  -5   8 89.0585 54.8562   1
  -1   5   7 1033.54 58.8480   1
  -1  -5   6 862.154 182.721   1
  -1  -5   5 225879. 2007.64   1
  -1  -5   4 91.0014 98.6021   1
  -1  -5   3 386.693 144.376   1
   1  -5  -2 24690.4 309.325   1
   1  -5  -1 51429.5 475.587   1
   1  -5   0 18434.4 294.210   1
   1  -5   1 3224.24 132.947   1
  -1  -5  -2 40739.4 495.101   1
   1  -5   3 4173.96 173.966   1
   1  -5   4 717.256 101.769   1
  -1   5  -5 54125.9 705.815   1
   1  -5   6 20633.2 476.645   1
   1  -5   7 23108.7 229.334   1
  -1   5  -8 8037.83 179.431   1
   1  -5   9 8708.34 255.221   1
   1  -5  10-45.4295 85.4064   1
   1  -5  11 121.277 78.8933   1
   1  -5  12 150.876 71.8036   1
   1   5  13 5203.14 91.5258   1
  -1  -6  13 9337.90 198.456   1
  -1  -6  12 177.162 71.8118   1
  -1  -6  11 350.411 80.9168   1
  -1  -6  10 704.855 100.568   1
  -1   6   9 4712.47 193.302   1
   1   6  -8 2749.06 101.247   1
   1   6  -7 46814.9 344.836   1
  -1   6   6 1204.02 64.0474   1
  -1  -6   5 312.236 131.415   1
  -1  -6   4 4453.21 304.110   1
  -1  -6   3 60338.1 997.969   1
  -1  -6   2 17466.8 515.687   1
   1  -6  -1 135254. 861.742   1
   1  -6   0 10832.8 252.909   1
  -1  -6  -1 128323. 867.680   1
  -1  -6  -2 9276.54 249.915   1
   1  -6   3 5703.75 303.681   1
   1  -6   4 42132.4 865.909   1
   1  -6   5 16683.8 597.246   1
   1  -6   6 45192.9 416.521   1
   1  -6   7 27262.2 258.806   1
   1  -6   8 1050.95 104.814   1
   1  -6   9 3990.19 172.817   1
   1  -6  10 28.4562 73.3046   1
   1  -6  11 804.131 87.9505   1
   1   6  12 10.5967 34.0334   1
   1  -6  13 1184.33 63.0561   1
  -1  -7  13 3418.50 108.110   1
  -1  -7  12 206.678 64.8675   1
  -1  -7  11 2864.44 145.699   1
  -1  -7  10 4418.73 187.800   1
  -1  -7   9 6023.38 147.221   1
   1   7  -8 3005.27 155.593   1
   1   7  -7 64341.5 415.100   1
  -1  -7   6 1953.50 82.6719   1
  -1  -7   5 3033.55 89.3450   1
  -1  -7   4 14962.8 569.135   1
  -1  -7   3 3132.99 253.233   1
  -1  -7   2 5250.80 326.625   1
  -1  -7   1 40744.3 859.690   1
   1  -7   0 3301.95 164.945   1
   1  -7   1 98884.4 825.462   1
  -1  -7  -2-50.2385 97.7773   1
   1  -7   3 11362.6 437.983   1
   1  -7   4 41307.2 865.116   1
   1  -7   5 21879.1 217.979   1
   1   7   6 2663.01 87.3866   1
  -1   7  -7 56701.1 327.854   1
   1   7   8 390.624 62.7847   1
   1   7   9 19.7042 44.6920   1
   1  -7  10 4704.76 117.481   1
   1   7  11 2626.27 79.0822   1
   1  -7  12 645.298 62.6515   1
  -1  -8  12 36.6610 53.2658   1
  -1  -8  11 396.450 81.7380   1
  -1  -8  10 124.207 70.9712   1
  -1  -8   9 2449.61 147.682   1
   1   8  -8 33.5275 64.7647   1
   1   8  -7 384.874 86.7669   1
  -1  -8   6 4720.78 162.260   1
   1   8  -5 473.631 75.9828   1
   1   8  -4 323.023 64.6144   1
   1   8  -3 2671.67 83.5981   1
  -1  -8   2 388.029 62.9294   1
  -1  -8   1 30401.7 798.666   1
  -1  -8   0 10484.2 443.859   1
   1  -8   1 1408.11 75.5461   1
   1   8   2 501.733 67.5604   1
  -1   8  -3 18903.9 140.425   1
   1   8   4 11715.6 131.299   1
  -1   8  -5 16777.3 198.651   1
   1   8   6 13242.0 193.889   1
  -1   8  -7 2841.68 80.9951   1
   1   8   8 132.513 46.3590   1
   1  -8   9 12153.7 174.789   1
   1  -8  10 1244.29 93.2820   1
   1  -8  11 2621.32 101.588   1
   1   8  12 255.738 37.7991   1
  -1   9  11 8115.54 113.731   1
  -1  -9  10-33.6529 63.3182   1
  -1  -9   9 1249.15 104.398   1
   1   9  -8 7868.36 226.718   1
   1   9  -7 1575.29 122.472   1
   1   9  -6 16222.6 323.664   1
   1   9  -5 63437.5 343.756   1
  -1  -9   4 17349.3 204.925   1
  -1   9   3 7437.95 135.944   1
   1   9  -2 9271.42 148.014   1
   1   9  -1 5735.99 117.852   1
  -1   9   0 42.0708 41.7783   1
   1   9   1 35257.7 276.609   1
   1   9   2 9849.97 158.256   1
  -1   9  -3 12819.5 123.108   1
  -1   9  -4 1120.42 50.2845   1
   1   9   5 34129.9 246.325   1
  -1   9  -6 6614.29 134.483   1
   1   9  10 270.955 59.4563   1
   1   9  11 4772.32 106.549   1
  -1  10  10 1320.62 51.8559   1
  -1  10   9 3284.38 88.3177   1
  -1  10   8 289.423 39.1813   1
  -1  10   7 3680.76 106.346   1
   1  10  -6 2670.93 95.3507   1
  -1  10   5 4774.26 124.546   1
  -1  10   4 2422.34 94.7995   1
  -1  10   3 54586.7 379.582   1
  -1  10   2 2767.01 99.4851   1
  -1  10   1 7243.83 143.800   1
  -1  10   0 4668.68 116.873   1
   1  10   1 4856.51 121.559   1
   1  10   2 576.064 49.3750   1
   1  10   3 44331.5 277.532   1
   1  10   4 16.5452 51.6946   1
  -1  10  -5 7458.35 145.465   1
  -1  10  -6 2610.98 93.1063   1
   1  10   7 79.8648 61.6768   1
   1  10   8-16.1353 58.8434   1
   1  10   9 1638.83 86.0637   1
   1  10  10 485.355 51.2834   1
  -1  11   9 1245.71 46.7222   1
  -1  11   8 454.633 42.2392   1
  -1  11   7 1199.22 64.2844   1
   1  11  -6 1889.20 77.8925   1
   1  11  -5 21102.6 231.879   1
   1  11  -4 4997.63 100.772   1
   1  11  -3 335.640 53.3420   1
   1  11  -2 2614.86 93.2828   1
   1  11  -1 3123.12 101.747   1
  -1  11   0 700.533 63.8749   1
  -1  11  -1 4180.69 114.022   1
  -1  11  -2 2647.55 92.3678   1
   1  11   3 3162.98 78.2834   1
   1  11   4 69.6953 44.3792   1
  -1  11  -5 15862.9 193.089   1
   1  11   6-22.8541 59.1349   1
   1  11   7 1355.73 88.3396   1
   1  11   8 911.430 67.5622   1
   1  11   9-20.8950 35.4569   1
  -1  12   8 902.413 48.3904   1
   1  12  -7 1403.45 51.2889   1
   1  12  -6 526.470 43.5495   1
   1  12  -5 2976.32 84.7944   1
   1  12  -4 1080.40 62.7402   1
  -1  12   3 4771.92 90.1718   1
   1  12  -2-54.1484 44.9303   1
  -1  12   1 1357.36 68.8168   1
   1  12   0 6515.22 127.879   1
  -1  12  -1 291.387 67.1588   1
  -1 -12   2 361.162 98.8755  -2
   1  12   1 361.162 98.8755   1
  -1  12  -2 583.598 52.4154   1
   1  12   3 1570.04 100.402   1
   1  12   4 22.4525 58.2995   1
   1  12   5 2399.21 107.649   1
   1  12   6 1858.94 93.4177   1
   1  12   7 772.667 59.6847   1
   1  12   8 1537.48 59.9008   1
   1  13  -6 1194.10 39.2013   1
   1  13  -5 4295.00 76.9096   1
   1  13  -4 6516.73 100.644   1
   1  13  -3 82.6240 32.2374   1
   1  13  -2 153.221 30.9019   1
   1  13  -1 543.242 46.4326   1
  -1  13   0 112.945 48.7526   1
  -1 -13   1 583.223 85.1276  -2
   1  13   0 583.223 85.1276   1
  -1  13  -1 4120.05 118.433   1
  -1 -13   2 4115.62 141.486  -2
   1  13   1 4115.62 141.486   1
   1  13   2 172.173 59.9052   1
   1  13   3 2468.98 103.906   1
   1  13   4 3477.38 112.498   1
   1  13   5 4655.56 116.781   1
   1  13   6 143.618 36.7367   1
   1  14  -2 392.321 41.9011   1
   1  14  -1 1974.57 53.0654   1
   1  14   0 4062.83 88.1471   1
  -1 -14   1 6953.34 142.946  -2
   1  14   0 6953.34 142.946   1
  -1 -14   2 1002.77 73.1206  -2
   1  14   1 1002.77 73.1206   1
   1  14   2 2.62436 36.8724   1
   1  14   3 5484.46 107.153   1
   1  14   4 1515.10 55.8775   1
  -2   0  14 43.1031 49.0864   1
  -2   0  12 2000.75 90.5741   1
  -2   0  10 77922.1 471.321   1
  -2   0   8 9.85455 125.796   1
  -2   0   6 302245. 1188.74   1
  -2   0   4 86671.6 688.415   1
  -2   0   2 71946.0 542.674   1
  -2   0  -2 8457.38 101.320   1
  -2   0  -4 2761.07 190.851   1
  -2   0  -6 86352.5 1216.50   1
  -2   0  -8 27223.7 369.284   1
   2   0  10 16160.4 350.007   1
   2   0  12 22520.5 365.288   1
  -2  -1  14 2153.05 97.4899   1
  -2   1  13 296.916 42.2657   1
  -2  -1  12 372.914 43.8036   1
  -2   1  11 1023.70 52.1497   1
  -2  -1  10 21126.2 175.526   1
  -2  -1   9 158.457 34.1211   1
  -2  -1   8 81783.1 608.065   1
  -2   1   7 5074.16 150.495   1
  -2  -1   6 18784.3 326.970   1
  -2  -1   5 3200.14 94.1818   1
  -2   1   4 3250.46 76.6094   1
  -2   1   3 1399.40 43.1990   1
  -2  -1   2 1850.90 133.414   1
  -2  -1   1 836772. 1540.40   1
  -2   1   0 2393.38 72.5922   1
  -2   1  -1 243737. 745.726   1
  -2   1  -2 2158.54 140.650   1
  -2   1  -3 8452.33 290.477   1
  -2  -1  -4 55905.1 579.050   1
  -2  -1  -5 2453.62 147.376   1
  -2   1  -6 15188.1 377.511   1
  -2   1  -7 711.134 112.535   1
  -2  -1  -8 25667.9 252.849   1
   2  -1   9 1122.61 83.3579   1
   2   1  10 122.783 54.2615   1
   2   1  11 8722.34 179.729   1
   2  -1  12 3283.67 107.871   1
   2  -1  13 226.957 62.0083   1
  -2  -2  14 121.348 52.1790   1
  -2  -2  13 52.7726 50.4487   1
  -2   2  12 16587.6 232.342   1
  -2  -2  11 9001.55 182.186   1
  -2  -2  10 335.602 48.4255   1
  -2  -2   9 2463.71 77.1395   1
  -2  -2   8 4952.83 164.111   1
  -2   2   7 1774.13 126.980   1
  -2  -2   6 690.398 84.3549   1
  -2   2   5 7290.82 206.327   1
  -2   2   4 140277. 824.657   1
  -2   2   3 11956.7 319.075   1
   2   2   2 29458.8 498.756  -2
  -2  -2   3 29458.8 498.756   1
  -2   2   2 31618.3 352.386   1
  -2   2   1 3969.97 88.4705   1
  -2   2   0 309046. 779.461   1
  -2   2  -1 47357.7 323.284   1
  -2   2  -2 22408.2 430.874   1
  -2   2  -3 1482.15 147.542   1
  -2   2  -4 22597.9 546.669   1
  -2  -2  -5 24443.9 436.504   1
  -2  -2  -6 77602.4 837.394   1
  -2   2  -7 2766.23 111.351   1
   2   2   8 56743.9 375.249   1
  -2   2  -9 2059.30 88.9735   1
   2  -2  10 15155.2 235.841   1
   2   2  11 1116.52 81.7152   1
   2   2  12 4471.51 121.216   1
   2  -2  13 218.459 36.5664   1
  -2  -3  14 5726.00 151.788   1
  -2   3  13 608.420 60.3941   1
  -2   3  12 9528.72 180.500   1
  -2  -3  11 4447.04 134.912   1
  -2   3  10 11549.1 201.766   1
  -2  -3   9 10125.3 172.138   1
  -2  -3   8 45951.0 246.850   1
  -2  -3   7 7669.71 255.164   1
  -2  -3   6 44699.0 569.596   1
  -2  -3   5 54731.8 603.395   1
  -2   3   4 20869.3 479.474   1
   2   3   3 25061.7 553.883  -2
  -2  -3   4 25061.7 553.883   1
  -2   3   3 2027.74 154.471   1
   2   3   2 7658.85 309.899  -2
  -2  -3   3 7658.85 309.899   1
  -2   3   2 15108.6 366.995   1
   2   3   1 60313.7 796.263  -2
  -2  -3   2 60313.7 796.263   1
  -2   3   1 60670.9 359.892   1
   2   3   0 431491. 2101.71  -2
  -2  -3   1 431491. 2101.71   1
  -2  -3   0 449743. 1045.10   1
  -2  -3  -1 59299.5 516.950   1
  -2   3  -2 8072.63 279.299   1
  -2   3  -3 160.229 96.4356   1
  -2   3  -4 142773. 1376.86   1
  -2   3  -5 3426.10 256.296   1
  -2  -3  -6 28736.8 528.558   1
   2  -3   7 147.124 49.3543   1
   2   3   8 35317.2 300.922   1
   2   3   9 3779.64 130.760   1
   2  -3  10 14347.4 231.917   1
   2   3  11 149.803 54.8100   1
   2  -3  12 1239.40 62.0309   1
   2  -3  13 8.66601 50.1513   1
  -2  -4  14 1943.07 91.0783   1
  -2  -4  13 253.829 68.2919   1
  -2  -4  12 5898.91 142.459   1
  -2   4  11 3542.90 126.778   1
  -2  -4  10 26192.5 305.710   1
  -2   4   9 73.7012 62.3047   1
  -2   4   8 328.797 50.3161   1
   2   4   7 949.858 121.045  -2
  -2  -4   8 949.858 121.045   1
  -2  -4   7 160.477 94.7104   1
  -2  -4   6 15746.1 366.317   1
  -2   4   5 13967.5 441.662   1
   2   4   4 40947.0 816.392  -2
  -2  -4   5 40947.0 816.392   1
  -2   4   4 63005.1 891.788   1
   2   4   3 89335.1 1131.17  -2
  -2  -4   4 89335.1 1131.17   1
  -2   4   3 2145.15 174.776   1
   2   4   2 3903.24 271.236  -2
  -2  -4   3 3903.24 271.236   1
  -2   4   2 5903.38 276.029   1
   2   4   1 78457.1 1014.93  -2
  -2  -4   2 78457.1 1014.93   1
   2  -4  -1 26208.6 274.401   1
  -2  -4   0 91960.4 599.317   1
  -2  -4  -1 105430. 763.195   1
  -2   4  -2 1009.28 101.579   1
  -2   4  -3 22831.9 527.339   1
  -2   4  -4 28593.7 651.616   1
  -2   4  -5 6958.54 360.353   1
  -2   4  -6 353.307 121.418   1
   2  -4   7 417.810 55.9749   1
   2  -4   8 2831.47 92.2675   1
   2   4   9 6910.49 162.216   1
   2  -4  10 4223.38 182.660   1
   2  -4  11 1109.01 103.720   1
   2  -4  12 5664.92 171.561   1
   2   4  13 31.1689 31.4874   1
  -2  -5  14 2564.19 94.9968   1
  -2  -5  13 36.8437 61.1052   1
  -2  -5  12 1948.28 87.7710   1
  -2   5  11 507.528 68.7195   1
  -2   5  10 86.5593 56.7825   1
   2   5  -9 699.219 56.8864   1
   2   5  -8 51857.8 298.933   1
  -2   5   7 9218.25 148.731   1
   2   5   6 9543.33 221.594  -2
  -2  -5   7 9543.33 221.594   1
  -2  -5   6 44007.0 995.231   1
  -2  -5   5 894.735 217.365   1
  -2  -5   4 30775.6 739.283   1
   2   5   2 6349.58 356.251  -2
  -2  -5   3 6349.58 356.251   1
   2   5   1 96973.5 1236.99  -2
  -2  -5   2 96973.5 1236.99   1
  -2  -5   1 7433.29 350.066   1
   2  -5   0 255.600 68.5666   1
   2   5  -1 4753.77 301.549  -2
  -2  -5   0 4753.77 301.549   1
  -2  -5  -1 33034.3 446.425   1
  -2  -5  -2 3954.73 142.700   1
  -2   5  -3 25888.2 441.422   1
   2  -5   4 37120.7 563.772   1
   2  -5   5 9736.51 324.253   1
  -2   5  -6 1092.14 136.881   1
   2  -5   7 19026.5 255.688   1
   2  -5   8 5222.56 192.446   1
   2  -5   9 226.564 83.9514   1
   2  -5  10 6010.43 208.802   1
   2  -5  11 326.814 69.5252   1
   2  -5  12 378.203 63.8129   1
  -2  -6  13 245.575 69.9181   1
  -2  -6  12 1779.11 120.707   1
  -2  -6  11 1166.83 78.7443   1
  -2  -6  10 18262.5 251.979   1
  -2   6   9 9902.10 146.729   1
  -2  -6   8 362.275 52.2402   1
  -2  -6   7 7002.05 139.557   1
   2   6   6 38406.1 436.011  -2
  -2  -6   7 38406.1 436.011   1
  -2  -6   6 13172.0 173.504   1
   2   6   5 12787.3 243.046  -2
  -2  -6   6 12787.3 243.046   1
  -2  -6   5 10459.4 498.567   1
   2   6   3 82920.0 1286.94  -2
  -2  -6   4 82920.0 1286.94   1
   2   6   2 84300.7 1290.91  -2
  -2  -6   3 84300.7 1290.91   1
   2   6   1 7728.28 425.769  -2
  -2  -6   2 7728.28 425.769   1
  -2  -6   1 8270.11 399.984   1
  -2  -6   0 69668.5 614.688   1
   2  -6   1 4301.58 213.090   1
   2   6  -2 8242.28 425.021  -2
  -2  -6  -1 8242.28 425.021   1
   2  -6   2 92292.0 1095.73   1
   2   6  -3 118278. 1429.36  -2
  -2  -6  -2 118278. 1429.36   1
   2  -6   3 3556.44 250.080   1
   2  -6   4 267.864 91.2253   1
   2  -6   5 1120.17 75.1654   1
  -2   6  -6 33853.6 648.361   1
  -2  -6  -7 6445.73 153.608   1
   2  -6   8 30543.7 433.143   1
   2  -6   9 1820.53 127.056   1
   2  -6  10-61.2985 64.0569   1
   2  -6  11 7.26753 39.7583   1
   2  -6  12 9327.29 113.836   1
  -2  -7  13 687.963 62.6362   1
  -2  -7  12 2878.50 131.681   1
  -2  -7  11 3423.74 155.471   1
  -2  -7  10 605.974 103.329   1
   2   7  -9 57.6406 44.0308   1
  -2   7   8 3149.91 111.027   1
   2   7   7 3570.36 166.501  -2
  -2  -7   8 3570.36 166.501   1
  -2  -7   7 612.371 94.4418   1
   2   7   6 672.073 84.9940  -2
  -2  -7   7 672.073 84.9940   1
   2   7  -6 475.751 56.8488   1
   2   7   5 25670.1 323.768  -2
  -2  -7   6 25670.1 323.768   1
   2  -7   4 60347.6 293.933  -2
  -2   7   5 60347.6 293.933   1
   2   7  -4 2065.73 107.965   1
   2   7   3 10856.9 550.501  -2
  -2  -7   4 10856.9 550.501   1
   2   7   2 27797.8 803.243  -2
  -2  -7   3 27797.8 803.243   1
   2   7   1 26530.4 785.348  -2
  -2  -7   2 26530.4 785.348   1
   2   7   0 19483.0 642.533  -2
  -2  -7   1 19483.0 642.533   1
  -2  -7   0 22356.8 650.520   1
   2  -7   1 18837.1 380.108   1
   2  -7   2 12550.4 421.805   1
   2   7  -3 26053.7 755.352  -2
  -2  -7  -2 26053.7 755.352   1
   2  -7   3 8176.98 370.153   1
   2  -7   4 47411.4 957.934   1
  -2  -7   5 62712.2 605.873  -2
   2   7   4 62712.2 605.873   1
   2  -7   5 23541.5 727.248   1
  -2  -7   6 26981.6 267.274  -2
   2   7   5 26981.6 267.274   1
   2  -7   6-4.08708 241.796   1
  -2  -7   7 760.126 130.762  -2
   2   7   6 760.126 130.762   1
  -2  -7   8 3202.38 184.815  -2
   2   7   7 3202.38 184.815   1
   2   7   8 1259.87 112.168   1
   2  -7   9 1553.29 79.2516   1
   2   7  10 7013.73 129.540   1
   2   7  11 1973.95 94.5758   1
   2   7  12 303.365 35.5044   1
  -2  -8  12 2117.86 59.4588   1
  -2  -8  11 28.7837 69.0359   1
  -2  -8  10 4500.59 175.409   1
   2   8  -9 2939.81 141.900   1
  -2  -8  -7 3051.19 177.737  -2
   2   8  -8 3051.19 177.737   1
  -2  -8  -6 14585.0 334.774  -2
   2   8  -7 14585.0 334.774   1
   2   8  -6 1141.23 100.731   1
   2   8   5 11568.5 249.958  -2
  -2  -8   6 11568.5 249.958   1
  -2  -8  -4 822.891 77.7909  -2
   2   8  -5 822.891 77.7909   1
   2   8  -4 16627.3 292.517   1
   2   8   3 30398.2 263.682  -2
  -2  -8   4 30398.2 263.682   1
   2   8   2 29215.4 220.653  -2
  -2  -8   3 29215.4 220.653   1
   2   8   1 7555.62 139.962  -2
  -2  -8   2 7555.62 139.962   1
   2   8   0 15916.5 307.056  -2
  -2  -8   1 15916.5 307.056   1
  -2  -8   0 18239.3 631.426   1
  -2  -8   1 17909.2 387.698  -2
   2   8   0 17909.2 387.698   1
  -2  -8   2 7075.55 146.916  -2
   2   8   1 7075.55 146.916   1
  -2  -8   3 28446.2 305.755  -2
   2   8   2 28446.2 305.755   1
   2  -8   3 12578.3 493.565   1
  -2  -8   4 30241.8 326.826  -2
   2   8   3 30241.8 326.826   1
   2  -8   4 117.967 293.574   1
  -2  -8   5 777.748 123.208  -2
   2   8   4 777.748 123.208   1
  -2   8  -5 10481.4 204.333   1
  -2  -8   6 10506.1 271.020  -2
   2   8   5 10506.1 271.020   1
  -2  -8   7 16588.7 346.775  -2
   2   8   6 16588.7 346.775   1
  -2  -8   8 3403.74 179.887  -2
   2   8   7 3403.74 179.887   1
  -2  -8   9 12071.9 265.727  -2
   2   8   8 12071.9 265.727   1
   2   8   9 89.0691 58.8666   1
   2   8  10 775.392 68.1980   1
   2   8  11 837.395 55.9600   1
  -2   9  11 1998.14 60.0728   1
  -2   9  10 1048.58 57.3579   1
   2   9  -9 113.632 44.4167   1
   2   9  -8 7128.54 139.917   1
   2   9  -7 5982.33 202.880   1
   2  -9   6 7498.65 201.684  -2
  -2   9   7 7498.65 201.684   1
  -2  -9  -5 22026.9 249.410  -2
   2   9  -6 22026.9 249.410   1
  -2  -9  -4 67366.4 437.439  -2
   2   9  -5 67366.4 437.439   1
   2   9   3 18662.2 182.385  -2
  -2  -9   4 18662.2 182.385   1
   2   9   2 8377.46 136.500  -2
  -2  -9   3 8377.46 136.500   1
   2   9   1 64511.3 323.405  -2
  -2  -9   2 64511.3 323.405   1
   2   9   0 1635.40 92.5519  -2
  -2  -9   1 1635.40 92.5519   1
  -2  -9   1 1787.89 128.506  -2
   2   9   0 1787.89 128.506   1
   2   9  -2 60598.4 539.279  -2
  -2  -9  -1 60598.4 539.279   1
  -2  -9   3 8113.75 182.365  -2
   2   9   2 8113.75 182.365   1
  -2  -9   4 17783.3 254.709  -2
   2   9   3 17783.3 254.709   1
  -2  -9   5 68219.8 510.058  -2
   2   9   4 68219.8 510.058   1
  -2  -9   6 20122.1 257.071  -2
   2   9   5 20122.1 257.071   1
  -2  -9   7 7628.31 161.257  -2
   2   9   6 7628.31 161.257   1
  -2  -9   8 6841.33 142.584  -2
   2   9   7 6841.33 142.584   1
   2   9   8 2086.95 103.381   1
  -2  -9   9 2439.73 130.113  -2
   2   9   8 2439.73 130.113   1
   2   9   9 2.46712 31.1444   1
   2   9  10 7292.87 138.695   1
  -2  10  10 2884.94 65.6420   1
  -2  10   9 900.124 65.0449   1
   2  10   8 3231.06 148.042  -2
  -2 -10   9 3231.06 148.042   1
  -2  10   8 397.577 50.6502   1
  -2 -10  -6 1078.56 77.8111  -2
   2  10  -7 1078.56 77.8111   1
  -2 -10  -5 749.647 78.3682  -2
   2  10  -6 749.647 78.3682   1
   2 -10   4 9141.51 165.576  -2
  -2  10   5 9141.51 165.576   1
  -2 -10  -3 4748.14 134.137  -2
   2  10  -4 4748.14 134.137   1
  -2 -10  -2 16286.1 184.662  -2
   2  10  -3 16286.1 184.662   1
  -2 -10  -1 1131.70 66.2524  -2
   2  10  -2 1131.70 66.2524   1
  -2 -10   0 1016.82 85.7859  -2
   2  10  -1 1016.82 85.7859   1
  -2 -10   1 1195.82 135.269  -2
   2  10   0 1195.82 135.269   1
  -2 -10   2 883.775 134.840  -2
   2  10   1 883.775 134.840   1
  -2 -10   3 15215.7 361.387  -2
   2  10   2 15215.7 361.387   1
  -2 -10   4 4518.60 217.485  -2
   2  10   3 4518.60 217.485   1
  -2 -10   5 8649.21 268.309  -2
   2  10   4 8649.21 268.309   1
  -2 -10   6 819.211 79.6689  -2
   2  10   5 819.211 79.6689   1
  -2 -10   7 903.479 75.1002  -2
   2  10   6 903.479 75.1002   1
  -2 -10   8 376.405 55.9039  -2
   2  10   7 376.405 55.9039   1
  -2 -10   9 2795.21 120.906  -2
   2  10   8 2795.21 120.906   1
   2  10   9 2582.51 89.4351   1
  -2 -11   9 139.792 49.9420   1
   2  11  -8 7272.47 106.066   1
   2  11   7 8522.08 195.411  -2
  -2 -11   8 8522.08 195.411   1
  -2 -11  -6 1359.39 67.6991  -2
   2  11  -7 1359.39 67.6991   1
   2 -11   5 13031.1 173.270  -2
  -2  11   6 13031.1 173.270   1
  -2 -11  -4 5346.78 128.854  -2
   2  11  -5 5346.78 128.854   1
  -2 -11  -3 8911.79 156.921  -2
   2  11  -4 8911.79 156.921   1
   2 -11   2 8080.59 175.080  -2
  -2  11   3 8080.59 175.080   1
  -2 -11  -1 8351.31 172.437  -2
   2  11  -2 8351.31 172.437   1
  -2 -11   0 10626.7 190.460  -2
   2  11  -1 10626.7 190.460   1
  -2 -11   1 9496.70 176.040  -2
   2  11   0 9496.70 176.040   1
   2  11  -2 7955.31 165.095  -2
  -2 -11  -1 7955.31 165.095   1
  -2 -11   3 9341.87 301.515  -2
   2  11   2 9341.87 301.515   1
  -2 -11   4 7864.12 243.367  -2
   2  11   3 7864.12 243.367   1
  -2 -11   5 5915.26 213.213  -2
   2  11   4 5915.26 213.213   1
  -2 -11   6 12234.1 260.982  -2
   2  11   5 12234.1 260.982   1
  -2 -11   7 1171.72 104.854  -2
   2  11   6 1171.72 104.854   1
  -2 -11   8 7352.20 164.831  -2
   2  11   7 7352.20 164.831   1
   2  11   8 118.952 42.1202   1
  -2 -12  -6 3251.37 86.4123  -2
   2  12  -7 3251.37 86.4123   1
  -2 -12  -5 6572.51 182.202  -2
   2  12  -6 6572.51 182.202   1
  -2 -12  -4 116.070 76.7522  -2
   2  12  -5 116.070 76.7522   1
  -2 -12  -3 10509.1 248.434  -2
   2  12  -4 10509.1 248.434   1
  -2 -12  -2 5068.60 179.433  -2
   2  12  -3 5068.60 179.433   1
  -2 -12  -1 160.426 100.348  -2
   2  12  -2 160.426 100.348   1
  -2 -12   0 3942.59 198.124  -2
   2  12  -1 3942.59 198.124   1
  -2 -12   1 3675.21 188.435  -2
   2  12   0 3675.21 188.435   1
   2  12  -2 278.036 57.9228  -2
  -2 -12  -1 278.036 57.9228   1
   2  12  -3 5323.52 127.366  -2
  -2 -12  -2 5323.52 127.366   1
   2  12  -4 9891.78 155.813  -2
  -2 -12  -3 9891.78 155.813   1
  -2 -12   5 108.667 78.3404  -2
   2  12   4 108.667 78.3404   1
  -2 -12   6 5481.70 161.008  -2
   2  12   5 5481.70 161.008   1
  -2 -12   7 3335.09 112.610  -2
   2  12   6 3335.09 112.610   1
  -2 -12   8 552.334 55.8447  -2
   2  12   7 552.334 55.8447   1
  -2 -13  -5 1497.58 73.7870  -2
   2  13  -6 1497.58 73.7870   1
  -2 -13  -4 4044.20 126.372  -2
   2  13  -5 4044.20 126.372   1
  -2 -13  -3 740.618 80.7252  -2
   2  13  -4 740.618 80.7252   1
  -2 -13  -2 413.881 81.0247  -2
   2  13  -3 413.881 81.0247   1
  -2 -13  -1 5060.35 123.448  -2
   2  13  -2 5060.35 123.448   1
  -2 -13   0 1973.93 134.211  -2
   2  13  -1 1973.93 134.211   1
  -2 -13   1 1663.54 123.283  -2
   2  13   0 1663.54 123.283   1
  -2 -13   2 4863.45 180.064  -2
   2  13   1 4863.45 180.064   1
  -2 -13   3 478.335 85.3139  -2
   2  13   2 478.335 85.3139   1
  -2 -13   4 765.144 88.4429  -2
   2  13   3 765.144 88.4429   1
  -2 -13   5 5063.08 140.845  -2
   2  13   4 5063.08 140.845   1
  -2 -13   6 1509.07 74.4620  -2
   2  13   5 1509.07 74.4620   1
  -2 -14  -2 4263.72 103.639  -2
   2  14  -3 4263.72 103.639   1
  -2 -14  -1 1126.37 71.2773  -2
   2  14  -2 1126.37 71.2773   1
  -2 -14   0 3983.82 116.411  -2
   2  14  -1 3983.82 116.411   1
  -2 -14   1 4513.74 87.4633  -2
   2  14   0 4513.74 87.4633   1
  -2 -14   2 1243.27 77.5355  -2
   2  14   1 1243.27 77.5355   1
  -2 -14   3 4685.60 117.963  -2
   2  14   2 4685.60 117.963   1
  -2 -14   4 3446.14 89.0776  -2
   2  14   3 3446.14 89.0776   1
  -3   0  13 9997.99 234.223   1
  -3   0  11 31569.0 301.410   1
  -3   0   9 16186.0 273.433   1
  -3   0   7 30203.4 696.627   1
  -3   0   5 530.942 71.9622   1
  -3   0   3 36012.4 373.567   1
  -3   0   1 265256. 846.582   1
  -3   0  -1 20322.2 260.003   1
  -3   0  -3 36218.0 680.301   1
  -3   0  -5 124547. 1480.97   1
  -3   0  -7 1992.65 120.231   1
   3   0   9 21055.1 397.468   1
   3   0  11 10401.7 261.355   1
  -3   0 -13 20.0379 40.3805   1
  -3   1  14 65.2127 50.3613   1
  -3  -1  13 58.5529 38.3982   1
  -3   1  12 1208.23 62.8090   1
  -3  -1  11 423.522 50.7259   1
  -3   1  10 6658.73 121.809   1
  -3   1   9 15137.0 154.081   1
  -3  -1   8 5180.02 92.3492   1
  -3   1   7 1205.97 122.355   1
  -3   1   6 1996.96 103.485   1
  -3   1   5 19457.3 342.678   1
  -3  -1   4 1358.30 99.3003   1
  -3   1   3 35042.0 407.887   1
  -3   1   2 7982.28 89.3326   1
  -3  -1   1 42850.1 304.094   1
  -3   1   0 90523.2 540.674   1
  -3   1  -1 45903.8 394.919   1
  -3  -1  -2 340.732 37.2148   1
  -3  -1  -3 15066.6 311.964   1
  -3   1  -4 15155.0 348.046   1
  -3   1  -5 3345.26 192.719   1
  -3  -1  -6 1495.10 162.515   1
  -3  -1  -7 23715.3 244.512   1
  -3  -1  -8 662.751 74.6084   1
   3   1   9 5758.90 156.073   1
   3   1  10 2070.84 104.407   1
   3   1  11 174.754 55.5746   1
   3  -1  12 19.9195 41.3176   1
  -3  -1 -13 5566.61 87.3329   1
  -3   2  14 234.783 37.8593   1
  -3   2  13 9552.91 156.999   1
  -3   2  12 480.822 52.8738   1
  -3   2  11 114.075 45.5924   1
  -3  -2  10 1399.33 67.9098   1
  -3  -2   9 17103.9 166.430   1
  -3   2   8 1969.20 61.9071   1
  -3   2   7 10767.0 296.334   1
  -3  -2   6 37295.3 522.388   1
  -3   2   5 14685.2 322.465   1
  -3   2   4 3957.00 170.751   1
  -3   2   3 79862.1 678.783   1
  -3   2   2 1990.72 114.301   1
  -3   2   1 94004.3 461.316   1
  -3   2   0 96156.7 509.685   1
  -3   2  -1 2696.38 111.821   1
  -3   2  -2 8697.75 308.147   1
  -3   2  -3 16187.6 471.387   1
  -3  -2  -4 6863.62 246.702   1
  -3   2  -5 95792.8 950.962   1
  -3   2  -6 10157.6 201.813   1
   3  -2   7 66.0451 50.3221   1
   3   2   8 945.005 76.7902   1
   3   2   9 23242.3 294.890   1
   3  -2  10 12324.0 211.278   1
  -3  -2 -11 2839.90 97.7032   1
   3  -2  12 442.617 48.7866   1
  -3   2 -13 144.080 44.6852   1
  -3  -3  14 26.1431 41.6877   1
  -3   3  13 16.7227 45.2536   1
  -3   3  12 588.232 66.2724   1
  -3  -3  11 46.7989 42.2774   1
  -3  -3  10 4702.16 107.074   1
  -3  -3   9 34678.6 310.919   1
   3   3  -8 1741.60 52.1815   1
  -3  -3   7 1966.73 152.730   1
  -3  -3   6 72110.7 778.422   1
  -3   3   5 32479.8 506.501   1
  -3  -3   4 18048.7 363.000   1
  -3  -3   3 40053.6 520.197   1
  -3  -3   2 12074.0 282.281   1
  -3   3   1 138135. 619.994   1
  -3  -3   0 10106.6 183.701   1
  -3  -3  -1 97590.7 746.591   1
  -3   3  -2 2508.95 182.638   1
  -3   3  -3 51629.5 834.517   1
  -3   3  -4 1211.79 153.768   1
  -3   3  -5 21630.0 464.362   1
  -3  -3  -6-26.6267 63.5015   1
   3   3   7 6554.61 136.374   1
   3   3   8 173.370 59.8830   1
   3   3   9 1006.09 82.0347   1
   3  -3  10 4593.83 128.104   1
   3  -3  11 429.106 50.2386   1
   3  -3  12 141.657 33.9299   1
   3   3  13 4763.89 78.5184   1
  -3  -4  14 1614.47 75.2801   1
  -3  -4  13 6460.32 126.243   1
  -3   4  12 370.194 60.5838   1
  -3   4  11 34.8347 57.8166   1
  -3  -4  10 8120.35 142.732   1
  -3  -4   9 6024.23 137.701   1
   3   4  -8 22.5466 35.6400   1
  -3   4   7 60142.9 350.178   1
  -3  -4   6 6996.27 259.539   1
  -3   4   5 1698.54 141.491   1
  -3  -4   4 1056.89 125.773   1
  -3  -4   3 7225.14 246.120   1
  -3  -4   2 6109.96 224.223   1
  -3  -4   1 172747. 1071.39   1
  -3   4   0 59955.3 598.120   1
  -3   4  -1 4350.26 179.480   1
  -3   4  -2 31860.2 617.738   1
  -3   4  -3 32267.8 686.855   1
  -3   4  -4 222.288 101.756   1
  -3   4  -5 17193.5 592.372   1
  -3   4  -6 1007.69 82.5049   1
  -3   4  -7 674.143 91.4149   1
  -3  -4  -8 34.1265 57.2738   1
   3  -4   9 21987.2 256.706   1
  -3  -4 -10 3687.62 104.684   1
  -3  -4 -11 1987.37 69.6739   1
   3   4  12 425.583 41.0955   1
  -3  -5  13 185.794 61.1590   1
  -3  -5  12 5.08338 51.6910   1
  -3   5  11 7703.15 165.518   1
  -3  -5  10 66.9934 67.3404   1
   3   5  -9 19210.3 201.551   1
   3   5  -8 58.2715 40.2693   1
   3   5  -7 1230.87 52.1126   1
  -3  -5   6 4835.00 131.057   1
  -3   5   5 65715.2 812.809   1
  -3  -5   4 5811.73 245.905   1
  -3  -5   3 22301.5 446.768   1
  -3  -5   2 1977.37 227.124   1
  -3  -5   1 7495.16 378.830   1
  -3  -5   0 61004.5 1093.63   1
  -3  -5  -1 9934.44 211.160   1
   3  -5   2 96.9883 79.8075   1
  -3   5  -3 1658.71 193.571   1
  -3   5  -4 10129.6 435.413   1
  -3   5  -5 4793.98 144.208   1
   3  -5   6 25578.7 288.268   1
  -3  -5  -7 28044.4 389.989   1
  -3  -5  -8 6403.19 192.626   1
   3  -5   9 364.030 84.9197   1
   3  -5  10 1023.91 94.3702   1
   3  -5  11 207.855 42.5143   1
   3   5  12 5.15358 41.0177   1
  -3  -6  13 7379.86 164.003   1
  -3  -6  12 59.4699 69.1840   1
  -3  -6  11 4261.03 120.603   1
  -3   6  10 138.051 60.7788   1
   3   6  -9 4943.95 108.613   1
   3   6  -8 4763.39 105.880   1
  -3  -6   7 8341.70 125.714   1
   3   6  -6 21051.9 184.513   1
   3   6  -5 13468.3 167.961   1
  -3  -6   4 9475.82 504.350   1
  -3  -6   3 12951.4 573.250   1
  -3  -6   2 4702.61 354.860   1
  -3  -6   1 52665.9 1043.10   1
  -3  -6   0 1446.82 230.858   1
  -3  -6  -1 17389.9 637.317   1
   3  -6   2 2790.82 216.234   1
   3  -6   3 1915.40 111.455   1
  -3   6  -4 6719.97 169.819   1
   3   6   5 18272.6 281.875   1
   3  -6   6 12946.6 404.420   1
   3   6   9 3173.33 160.483   1
   3   6  10 2.33927 70.8297   1
   3   6  11 2356.89 102.416   1
  -3  -7  13 96.8834 44.3793   1
  -3  -7  12 207.918 63.6095   1
  -3  -7  11 1107.87 110.146   1
  -3   7  10-35.7026 52.8839   1
   3   7  -9 13915.3 170.275   1
   3   7  -8 1673.26 70.4735   1
   3   7  -7 15810.3 177.465   1
  -3  -7   6 6533.16 111.905   1
  -3  -7   5 5337.19 119.315   1
  -3  -7   4 0.31977 37.6827   1
  -3  -7   3 8730.91 140.145   1
  -3  -7   2 10669.4 210.584   1
  -3  -7   1 3029.73 304.306   1
  -3  -7   0 16323.5 666.401   1
  -3  -7   2 24498.5 360.551  -2
   3   7   0 24498.5 360.551   1
  -3  -7  -1 50052.1 475.134   1
  -3  -7   3 59561.5 507.731  -2
   3   7   1 59561.5 507.731   1
   3   7   2 5950.56 132.008   1
   3   7   3 51194.0 378.472   1
   3  -7   4 20159.1 322.492   1
   3   7   5 31902.0 416.676   1
   3   7   6 2335.39 157.513   1
   3   7   7 14895.2 328.943   1
   3   7   8 754.435 91.9072   1
   3   7   9 2414.81 128.651   1
   3   7  10 2466.34 71.3869   1
   3   7  11 216.896 40.8648   1
  -3  -8  12 184.385 56.0367   1
  -3  -8  11 134.689 61.5207   1
   3   8  -9 3631.71 106.746   1
   3   8  -8 161.509 53.6762   1
   3   8  -7 1215.79 64.5775   1
   3   8  -6 726.462 70.8324   1
  -3  -8   5 14085.8 193.707   1
  -3  -8   4 4733.33 113.633   1
  -3  -8   3 2860.48 91.5356   1
  -3  -8   2-11.1606 49.2193   1
  -3  -8   1 34244.6 380.571   1
  -3  -8   0 3238.86 352.611   1
  -3  -8   2 3207.51 148.356  -2
   3   8   0 3207.51 148.356   1
  -3  -8  -1 198.965 53.9060   1
   3   8   2 192.869 83.9901   1
  -3  -8   4 4545.81 176.062  -2
   3   8   2 4545.81 176.062   1
   3   8   3 19675.5 247.554   1
   3   8   4 5828.30 144.310   1
   3   8   5 14607.6 217.003   1
   3   8   6 2535.78 100.034   1
   3   8   7 490.095 60.1910   1
   3   8   8 70.8334 46.1083   1
   3   8   9 3331.06 83.8707   1
   3   8  10 890.072 40.4831   1
  -3  -9  11 4606.33 136.863   1
  -3  -9  10 485.801 82.8973   1
   3   9  -9 3178.82 137.753   1
  -3  -9   8 6820.92 138.054   1
   3   9  -7 1395.46 81.2696   1
   3   9  -6 7849.90 157.888   1
  -3  -9   5 29763.0 294.017   1
  -3  -9   4 15539.2 294.950   1
  -3  -9  -2 18584.1 328.486  -2
   3   9  -4 18584.1 328.486   1
  -3  -9   3 312.875 60.5584   1
   3   9  -2 181.312 51.8430   1
  -3  -9   1 1115.19 75.3032   1
  -3  -9   0-214.736 318.476   1
  -3  -9   2 241.868 103.090  -2
   3   9   0 241.868 103.090   1
  -3  -9   3 28864.4 402.855  -2
   3   9   1 28864.4 402.855   1
   3   9   2 109.285 88.7062   1
  -3  -9   4 15686.2 303.761  -2
   3   9   2 15686.2 303.761   1
   3   9   3 10879.1 187.458   1
   3   9   4 605.878 67.5857   1
   3   9   5 2618.28 97.8105   1
   3   9   6-0.07002 46.5793   1
   3   9   7 12271.5 170.233   1
   3   9   8 566.210 45.9155   1
   3   9   9 1304.66 47.5370   1
  -3 -10  10 688.665 67.0878   1
   3  10  -8 67.4776 71.2703   1
   3  10  -7 9333.70 231.421   1
   3  10  -6 199.199 52.4974   1
  -3 -10   5 646.956 86.2717   1
  -3 -10   4 8437.43 158.227   1
   3  10  -3 17935.7 225.852   1
  -3 -10   2 464.298 89.2993   1
  -3 -10   0 597.757 108.916  -2
   3  10  -2 597.757 108.916   1
  -3 -10   1 2677.56 99.4426   1
  -3 -10   0 94.4407 64.9476   1
  -3 -10   2 575.773 113.959  -2
   3  10   0 575.773 113.959   1
  -3 -10   3 16906.1 308.616  -2
   3  10   1 16906.1 308.616   1
  -3 -10   4 7455.38 216.705  -2
   3  10   2 7455.38 216.705   1
   3  10   3 6967.16 203.345   1
   3  10   4 483.533 79.4602   1
   3  10   5 280.388 50.6419   1
   3  10   6 423.703 46.5725   1
   3  10   7 4014.28 87.8261   1
   3  10   8 37.3318 36.2132   1
  -3 -11   9 2601.43 97.8524   1
   3  11  -8 388.884 68.1609   1
   3  11  -7 707.405 79.3930   1
   3  11  -6 186.798 70.7514   1
   3  11  -5 10644.4 158.370   1
  -3 -11   4 2290.32 84.3946   1
  -3 -11   3 2398.71 88.3063   1
  -3 -11   0 1180.81 81.2042  -2
   3  11  -2 1180.81 81.2042   1
  -3 -11   1 38.4029 52.3933   1
  -3 -11   1-9.37384 95.1296  -2
   3  11  -1-9.37384 95.1296   1
  -3 -11   0 903.731 87.5844   1
  -3 -11   2 1234.59 131.400  -2
   3  11   0 1234.59 131.400   1
  -3 -11  -1 3341.25 146.869   1
  -3 -11   3 6147.29 199.829  -2
   3  11   1 6147.29 199.829   1
  -3 -11   4 2921.14 145.924  -2
   3  11   2 2921.14 145.924   1
   3  11   3 6138.31 181.047   1
   3  11   4 3224.00 129.077   1
   3  11   5 2889.28 114.782   1
   3  11   6 1615.96 81.7406   1
   3  11   7 518.260 47.5418   1
   3  12  -7 617.482 60.9578   1
   3  12  -6 5.94012 56.4990   1
   3  12  -5 19725.4 289.060   1
   3  12  -4 2504.77 117.521   1
  -3 -12   3 4059.64 94.1514   1
  -3 -12   2 1209.88 62.5258   1
  -3 -12   1 6297.41 160.388   1
  -3 -12   1 13449.4 275.302  -2
   3  12  -1 13449.4 275.302   1
  -3 -12   0 5655.87 154.497   1
  -3 -12   2 7781.30 220.071  -2
   3  12   0 7781.30 220.071   1
  -3 -12  -1 1971.35 98.1270   1
  -3 -12   3 5980.31 173.609  -2
   3  12   1 5980.31 173.609   1
  -3 -12  -2 776.128 75.2954   1
  -3 -12   4 3107.16 130.099  -2
   3  12   2 3107.16 130.099   1
  -3 -12  -3 877.189 54.5995   1
  -3 -12  -4 179.462 37.3535   1
  -3 -12  -5 2539.43 62.5630   1
  -3 -12  -6 915.310 35.9738   1
   3  13  -6 55.0775 35.6582   1
   3  13  -5 4277.71 111.241   1
   3  13  -4 1726.30 83.4971   1
  -3 -13  -1 6710.25 160.938  -2
   3  13  -3 6710.25 160.938   1
  -3 -13   0 39.8336 68.4979  -2
   3  13  -2 39.8336 68.4979   1
  -3 -13   1 10.3772 66.5153  -2
   3  13  -1 10.3772 66.5153   1
   3  13  -2 12.3956 41.9641  -2
  -3 -13   0 12.3956 41.9641   1
  -3 -13  -1 2910.17 84.8137   1
  -3 -13   3 6205.99 150.462  -2
   3  13   1 6205.99 150.462   1
  -3 -13  -2 352.501 44.1204   1
  -3 -13   4 1537.79 82.5396  -2
   3  13   2 1537.79 82.5396   1
   3  13   3 7066.63 129.355   1
   3  13  -5 8908.99 127.248  -2
  -3 -13  -3 8908.99 127.248   1
   3  13   4 55.0770 28.5978   1
  -4   0  14 328.172 61.5023   1
  -4   0  12 420.800 96.2372   1
  -4   0  10 24546.3 415.877   1
  -4   0   8 4879.02 117.949   1
  -4   0   6 25166.7 682.744   1
  -4   0   4 46391.3 835.285   1
  -4   0   2 380.410 112.075   1
  -4   0   0 55689.7 501.311   1
  -4   0  -2 32094.3 652.000   1
  -4   0  -4 59983.2 1057.44   1
  -4   0  -6 29613.7 389.300   1
   4   0   8 25642.7 438.891   1
  -4   0 -12 4237.75 125.809   1
  -4   1  14 411.494 41.5542   1
  -4  -1  13-29.5930 49.0334   1
  -4   1  12 2271.97 100.657   1
  -4   1  11 3956.49 130.791   1
  -4   1  10 11738.5 206.645   1
  -4  -1   9 3648.06 88.6808   1
  -4  -1   8 16769.6 168.117   1
  -4   1   7 11887.5 133.937   1
  -4  -1   6 741.851 101.409   1
  -4   1   5 12975.3 334.619   1
  -4  -1   4 911.694 95.6365   1
  -4  -1   3 242.829 69.2686   1
  -4   1   2 88.8462 97.9670   1
  -4   1   1 116679. 575.499   1
  -4   1   0 6412.54 126.081   1
  -4  -1  -1 30244.6 266.784   1
  -4  -1  -2 324.589 72.0720   1
  -4   1  -3 5320.35 220.203   1
  -4   1  -4 23411.4 481.272   1
  -4   1  -5 4266.01 140.703   1
  -4   1  -6 11105.4 172.947   1
  -4   1  -7 254.123 65.1613   1
   4   1   8 2056.99 106.919   1
   4  -1   9 5386.46 205.319   1
  -4  -1 -10 658.669 68.5559   1
  -4   1 -11 68.5502 42.0107   1
  -4   1 -12 4090.15 83.8823   1
  -4   2  14 1897.93 94.1062   1
  -4   2  13 323.535 53.7756   1
  -4   2  12 2247.69 97.9150   1
  -4   2  11 11848.8 158.023   1
  -4   2  10 291.569 63.2170   1
  -4  -2   9 2199.11 62.7645   1
  -4   2   8 19832.0 163.210   1
  -4   2   7 5145.12 90.9225   1
  -4   2   6 100.188 90.2811   1
  -4   2   5 1893.12 143.036   1
  -4  -2   4 64236.8 692.075   1
  -4  -2   3 554.235 90.0682   1
  -4   2   2 112578. 877.495   1
  -4   2   1 10144.1 264.217   1
  -4   2   0 248631. 1062.07   1
  -4   2  -1 793.253 76.6555   1
  -4   2  -2 7095.57 321.517   1
  -4  -2  -3 46.7253 91.0325   1
  -4   2  -4 6466.81 265.619   1
  -4  -2  -5 4351.58 144.897   1
  -4  -2  -6 12759.9 407.734   1
   4  -2   7 136.265 78.1270   1
  -4  -2  -8 29237.0 321.780   1
  -4  -2  -9 344.389 65.9792   1
   4  -2  10 2659.32 98.4826   1
  -4  -2 -11 1198.36 66.4187   1
   4   2  12 977.805 36.6267   1
  -4   3  14 563.667 61.3567   1
  -4  -3  13 160.909 43.2438   1
  -4   3  12 3311.38 83.6568   1
  -4   3  11 7265.72 126.193   1
  -4  -3  10 4924.46 110.801   1
  -4  -3   9 40.8925 45.2722   1
  -4  -3   8 29330.7 227.254   1
  -4  -3   7 4718.31 80.3997   1
  -4  -3   6 43147.1 655.876   1
  -4  -3   5 3876.74 200.977   1
  -4  -3   4 4132.95 197.437   1
  -4  -3   3 303.978 92.9328   1
  -4  -3   2 4421.47 206.829   1
  -4   3   1 322.705 83.4999   1
  -4   3   0 306107. 1226.79   1
  -4   3  -1 4467.19 229.830   1
  -4   3  -2 821.671 138.520   1
  -4   3  -3-11.4260 104.999   1
  -4   3  -4 24245.5 303.740   1
  -4   3  -5 2415.07 118.864   1
  -4  -3  -6 28556.1 364.800   1
  -4  -3  -7 95.4856 91.9992   1
  -4  -3  -8 2532.64 148.958   1
  -4  -3  -9 613.339 67.3539   1
  -4  -3 -10 1421.88 72.4193   1
  -4   3 -11 882.660 52.5372   1
   4   3  12 2443.70 61.3620   1
  -4   4  13 130.545 41.4754   1
  -4  -4  12 2109.73 86.8652   1
  -4  -4  11 3839.46 93.8911   1
  -4  -4  10 7081.54 130.372   1
  -4   4   9 60.5484 53.5376   1
  -4   4   8 1738.33 70.2109   1
  -4  -4   7 763.000 50.4068   1
  -4  -4   6 6122.71 97.5980   1
  -4  -4   5 1681.30 164.136   1
  -4  -4   4 19798.5 431.317   1
  -4   4   3-9.48733 85.1389   1
  -4  -4   2 7493.63 268.924   1
  -4   4   1 9426.55 291.753   1
  -4  -4   0 722.973 96.1548   1
  -4   4  -1 150.217 119.484   1
  -4   4  -2 5184.54 282.438   1
  -4   4  -3 5595.36 315.832   1
  -4  -4  -4 2240.17 116.277   1
  -4  -4  -5 2270.25 112.780   1
  -4  -4  -6 229.326 80.0605   1
  -4  -4  -7 1133.43 127.498   1
  -4  -4  -8 7379.10 225.865   1
  -4  -4  -9 697.653 85.8283   1
  -4  -4 -10 180.203 55.2951   1
  -4  -4 -11 638.013 35.4625   1
  -4  -5  13 246.751 39.5704   1
  -4  -5  12 5949.44 125.163   1
  -4   5  11 1400.49 82.8651   1
  -4  -5  10 339.458 64.0648   1
   4   5  -9 731.932 57.1320   1
  -4  -5   8 13485.0 142.566   1
   4   5  -7 4464.52 79.2713   1
   4   5  -6 18186.1 143.541   1
  -4  -5   5 2686.70 108.855   1
  -4  -5   4 1075.36 71.6872   1
  -4  -5   3 548.854 103.506   1
  -4  -5   2 17762.3 419.242   1
  -4  -5   1 6274.19 409.971   1
  -4  -5   0 3979.90 339.611   1
  -4   5  -1 20870.7 527.536   1
  -4   5  -2 7896.44 194.721   1
  -4  -5  -3 8761.74 156.020   1
  -4  -5  -4 12235.2 189.048   1
  -4  -5  -5 16643.9 213.142   1
  -4  -5  -6 3314.93 156.725   1
  -4  -5  -7 2875.04 146.814   1
  -4  -5  -8 490.777 84.5172   1
  -4  -5  -9 811.995 64.1643   1
   4   5  10 4000.31 151.205   1
   4   5  11 510.044 40.1025   1
  -4  -6  13 91.0754 39.1664   1
  -4   6  12 52.9085 41.5322   1
  -4  -6  11 252.928 57.6264   1
  -4   6  10 10630.7 189.157   1
   4   6  -9 9782.24 144.183   1
   4   6  -8 6008.48 115.950   1
   4   6  -7 6214.00 117.509   1
  -4  -6   6 97.5571 42.0154   1
  -4  -6   5 14786.0 266.090   1
  -4  -6   4 58190.6 350.274   1
  -4  -6   3 127.850 64.0274   1
  -4  -6   2 5901.43 165.542   1
  -4  -6   1 15.7412 61.7930   1
  -4  -6   0 5413.87 122.226   1
  -4  -6  -1 1550.69 82.0715   1
  -4  -6  -2 31086.9 301.318   1
   4   6   3 1659.32 89.3928   1
   4   6   4 18002.8 227.377   1
   4   6   5-8.10882 62.7412   1
  -4  -6  -6 10124.2 186.431   1
  -4  -6  -7 393.274 60.6593   1
   4   6   8 8716.23 250.619   1
   4   6   9 186.285 81.0723   1
   4   6  10 1171.71 80.7585   1
   4   6  11 26.2074 34.4721   1
  -4  -7  12 1095.59 78.4136   1
  -4  -7  11 389.588 70.9056   1
  -4   7  10 3386.62 106.510   1
  -4  -7   9 245.786 42.6711   1
  -4   7   8 1569.59 68.9788   1
   4   7  -7 1406.13 65.5549   1
   4   7  -6 5033.82 131.145   1
  -4  -7   5 2675.18 136.232   1
  -4  -7   4 103.629 47.8313   1
  -4  -7   3 4637.60 110.990   1
  -4  -7   2 4399.54 162.302   1
  -4  -7   0 19599.1 298.697  -2
   4   7  -2 19599.1 298.697   1
  -4  -7   1 1345.53 73.5257   1
   4   7   0 15354.6 204.407   1
  -4  -7   2 20778.3 304.204  -2
   4   7   0 20778.3 304.204   1
  -4  -7  -1 1752.08 85.9457   1
  -4  -7   3 5779.43 173.542  -2
   4   7   1 5779.43 173.542   1
  -4  -7  -2 1466.54 103.891   1
  -4  -7   4 1424.26 93.9942  -2
   4   7   2 1424.26 93.9942   1
  -4  -7  -3 6941.67 119.678   1
   4   7   4 37337.6 333.783   1
   4   7   5 6093.35 144.240   1
   4   7   6 123.650 53.0594   1
   4   7   7 159.514 81.8799   1
   4   7   8 535.034 80.8627   1
   4   7   9 257.188 65.6059   1
   4   7  10 1999.33 84.6865   1
  -4  -8  12 31.3642 38.0099   1
  -4  -8  11 42.7930 52.6633   1
  -4  -8  10 3167.19 95.8964   1
   4   8  -9 1089.13 69.7080   1
   4   8  -8-64.5514 47.9888   1
   4   8  -7 876.829 73.7630   1
   4   8  -6 2394.81 96.7515   1
  -4  -8   5-16.6251 71.0011   1
  -4  -8   4 7061.11 149.909   1
  -4  -8   3 9717.99 250.393   1
  -4  -8  -1 14149.7 272.926  -2
   4   8  -3 14149.7 272.926   1
  -4  -8   2 1346.42 106.431   1
  -4  -8   0 5776.53 190.845  -2
   4   8  -2 5776.53 190.845   1
  -4  -8   1 2215.28 124.805   1
  -4  -8   1 4516.94 177.418  -2
   4   8  -1 4516.94 177.418   1
  -4  -8   0 6141.48 430.356   1
  -4  -8   2 6523.77 199.017  -2
   4   8   0 6523.77 199.017   1
   4   8   1 2290.13 147.777   1
  -4  -8   3 12552.8 257.071  -2
   4   8   1 12552.8 257.071   1
   4   8   2 11093.8 287.046   1
  -4  -8   4 19255.1 312.658  -2
   4   8   2 19255.1 312.658   1
   4   8   3 3239.57 173.049   1
  -4  -8   5 3392.72 155.002  -2
   4   8   3 3392.72 155.002   1
   4   8   4 581.795 68.7593   1
   4   8   5 579.897 60.2220   1
   4   8   6 1035.77 67.5042   1
   4   8   7 584.638 53.5452   1
   4   8   8 6594.49 173.570   1
   4   8   9 12.8760 42.7595   1
  -4  -9  11 1846.55 83.2657   1
  -4  -9  10 73.1100 52.7830   1
  -4  -9   9 201.333 43.6200   1
   4   9  -8 2665.56 90.8612   1
  -4  -9   7 111.028 50.3964   1
   4   9  -6 11711.6 190.083   1
  -4  -9   5 2336.03 140.069   1
  -4  -9   4 36.0837 48.8005   1
  -4  -9   3 327.821 60.9202   1
  -4  -9   2 19063.2 238.393   1
  -4  -9   1 477.293 102.900   1
  -4  -9   1 641.937 125.610  -2
   4   9  -1 641.937 125.610   1
  -4  -9   0 7446.89 233.598   1
  -4  -9   2 27845.3 400.658  -2
   4   9   0 27845.3 400.658   1
  -4  -9   3 519.373 113.071  -2
   4   9   1 519.373 113.071   1
  -4  -9   4 976.168 112.693  -2
   4   9   2 976.168 112.693   1
   4   9   3 30.3674 72.6132   1
  -4  -9   5 2589.42 138.876  -2
   4   9   3 2589.42 138.876   1
   4   9   4 11395.1 178.168   1
   4   9   5 37.7952 43.7590   1
   4   9   6 4348.70 100.697   1
   4   9   7 143.859 36.7238   1
   4   9   8 514.828 58.1879   1
  -4 -10  10 1317.78 73.0371   1
   4  10  -8 2348.90 75.5475   1
   4  10  -7 70.0271 45.7165   1
  -4 -10   6 430.002 57.2831   1
   4  10  -5 2959.57 100.549   1
  -4 -10   4 2714.74 139.258   1
  -4 -10   3 419.604 88.1648   1
  -4 -10  -1 543.039 104.913  -2
   4  10  -3 543.039 104.913   1
  -4 -10   2 188.074 71.0500   1
  -4 -10   0 450.442 102.524  -2
   4  10  -2 450.442 102.524   1
  -4 -10   1 1892.75 125.889   1
  -4 -10   1 4294.65 175.759  -2
   4  10  -1 4294.65 175.759   1
  -4 -10   0 450.097 88.4863   1
  -4 -10   2 603.042 108.692  -2
   4  10   0 603.042 108.692   1
  -4 -10  -1 282.905 86.5589   1
  -4 -10   3 519.337 108.491  -2
   4  10   1 519.337 108.491   1
  -4 -10   4 8050.61 206.411  -2
   4  10   2 8050.61 206.411   1
   4  10   3 609.071 77.0771   1
   4  10   4 300.676 62.8892   1
   4  10   5 276.974 53.1359   1
   4  10   6 658.663 57.0128   1
  -4 -11   9 214.578 41.2045   1
   4  11  -8 3826.57 107.989   1
  -4 -11   7 625.201 45.4993   1
   4  11  -6 10629.2 146.563   1
   4  11  -5 558.489 52.3576   1
  -4 -11   4 1342.33 93.5750   1
  -4 -11   3 536.499 77.0090   1
  -4 -11   2 2293.39 120.398   1
  -4 -11   0 12438.6 247.552  -2
   4  11  -2 12438.6 247.552   1
  -4 -11   1-25.9334 59.4314   1
  -4 -11   0 8946.96 218.534   1
  -4 -11   2 13007.1 257.146  -2
   4  11   0 13007.1 257.146   1
  -4 -11  -1 232.247 66.4832   1
  -4 -11   3 1038.70 103.859  -2
   4  11   1 1038.70 103.859   1
  -4 -11  -2 63.4491 58.3133   1
  -4 -11   4 1573.85 104.502  -2
   4  11   2 1573.85 104.502   1
  -4 -11  -3 1623.40 66.3042   1
  -4 -11  -4 3585.29 84.6038   1
  -4 -11  -5 1384.74 51.7420   1
  -4 -11  -6 821.574 59.8813   1
   4  12  -7 17.6825 31.3424   1
   4  12  -6 47.4434 44.3865   1
   4  12  -5 1123.98 75.7192   1
   4  12  -4 6748.84 108.276   1
  -4 -12   3 495.327 59.6189   1
  -4 -12   2 3673.85 121.007   1
  -4 -12   1-27.3143 48.2057   1
  -4 -12   1 33.0142 69.8335  -2
   4  12  -1 33.0142 69.8335   1
  -4 -12   0 119.121 58.1540   1
  -4 -12   2 3829.65 132.262  -2
   4  12   0 3829.65 132.262   1
  -4 -12  -1 26.6029 47.3353   1
  -4 -12   3 502.500 73.1928  -2
   4  12   1 502.500 73.1928   1
  -4 -12  -2 3269.21 112.300   1
  -4 -12   4 9541.80 166.057  -2
   4  12   2 9541.80 166.057   1
  -4 -12  -3 335.791 34.7753   1
  -4 -12  -4 1679.63 70.5106   1
  -4 -12  -5 369.028 35.9853   1
   4  13  -4 394.004 44.1642   1
  -4 -13  -1 943.816 66.9662  -2
   4  13  -3 943.816 66.9662   1
  -4 -13   0 3776.72 110.719  -2
   4  13  -2 3776.72 110.719   1
  -4 -13   1 696.450 48.0938   1
  -4 -13   0 751.832 47.6236   1
  -4 -13  -1 237.009 35.1429   1
  -5   0  13 1685.16 104.732   1
  -5   0  11 17832.4 353.959   1
  -5   0   9-53.8383 77.6389   1
  -5   0   7 8883.17 156.489   1
  -5   0   5 3560.60 126.829   1
  -5   0   3 308.692 131.333   1
  -5   0   1 13904.7 458.564   1
  -5   0  -1 2753.03 200.126   1
  -5   0  -3 60.1466 96.2613   1
  -5   0  -5 55010.1 600.513   1
  -5   0  -7 1821.33 159.149   1
  -5   0  -9 2810.15 157.428   1
  -5   0 -11 5460.54 139.040   1
  -5   1  14 17.6590 44.0551   1
  -5   1  13 1162.42 67.7386   1
  -5   1  12 398.496 64.3831   1
  -5   1  11 34.6452 61.1919   1
  -5   1  10 101.106 62.5472   1
  -5  -1   9 12586.8 153.242   1
  -5  -1   8 277.020 75.1779   1
   5   1   5 523.471 90.0225  -2
  -5  -1   8 523.471 90.0225   1
  -5   1   7 12.2787 45.2105   1
   5   1   4 553.960 78.5708  -2
  -5  -1   7 553.960 78.5708   1
  -5   1   6 10953.5 203.668   1
   5   1   3 23407.6 250.939  -2
  -5  -1   6 23407.6 250.939   1
  -5   1   5 180.169 56.5597   1
   5   1   2 650.786 109.388  -2
  -5  -1   5 650.786 109.388   1
  -5   1   4 705.947 103.422   1
  -5   1   3 20144.2 428.093   1
  -5   1   2 169.299 80.4878   1
  -5   1   1 633.385 76.8446   1
  -5  -1   0 29854.6 349.859   1
  -5   1  -1 13691.6 320.358   1
  -5  -1  -2 631.897 121.171   1
   5   1  -5 887.221 123.118  -2
  -5  -1  -2 887.221 123.118   1
  -5   1  -3 14159.1 384.826   1
   5   1  -6 23896.3 276.097  -2
  -5  -1  -3 23896.3 276.097   1
  -5   1  -4 552.939 135.718   1
   5   1  -7 851.428 91.8632  -2
  -5  -1  -4 851.428 91.8632   1
  -5  -1  -5 145.226 77.0530   1
  -5  -1  -6 222.679 79.9332   1
  -5  -1  -7 4720.00 151.669   1
  -5  -1  -8 1342.60 96.3685   1
  -5  -1  -9 8582.12 173.160   1
  -5  -1 -10 4.58699 49.3706   1
  -5   1 -11 326.749 29.3884   1
  -5   2  14 9.08633 41.2058   1
  -5   2  13 3761.57 93.9255   1
  -5   2  12 33.5709 49.4673   1
  -5   2  11 575.647 71.6902   1
  -5   2  10 352.583 93.4093   1
  -5  -2   9 1778.80 80.4026   1
  -5   2   8 642.731 47.0997   1
  -5   2   7 2019.98 76.8405   1
   5   2   4 9043.33 260.579  -2
  -5  -2   7 9043.33 260.579   1
  -5   2   6 385.447 59.2386   1
   5   2   3 1065.44 81.6471  -2
  -5  -2   6 1065.44 81.6471   1
  -5   2   5 24913.7 303.119   1
   5   2   2 24056.4 247.265  -2
  -5  -2   5 24056.4 247.265   1
  -5   2   4 44.7956 102.821   1
  -5   2   3 6108.71 241.418   1
  -5  -2   2 1883.40 135.911   1
  -5  -2   1 54379.6 637.676   1
  -5   2   0 829.041 99.8108   1
  -5  -2  -1 1026.83 160.559   1
  -5   2  -2 576.792 113.568   1
   5   2  -5 21849.1 372.295  -2
  -5  -2  -2 21849.1 372.295   1
  -5   2  -3 868.009 153.439   1
   5   2  -6 1397.91 78.9533  -2
  -5  -2  -3 1397.91 78.9533   1
  -5   2  -4 7784.72 311.532   1
   5  -2  -7 10096.8 195.829  -2
  -5   2  -4 10096.8 195.829   1
  -5   2  -5 25447.0 350.571   1
   5   2  -8 25244.7 452.145  -2
  -5  -2  -5 25244.7 452.145   1
  -5  -2  -6 3518.77 133.868   1
  -5  -2  -7 4928.30 153.850   1
  -5   2  -8 814.240 79.7201   1
  -5   2  -9 4245.63 123.482   1
  -5  -2 -10 2282.74 66.1348   1
  -5   2 -11 1021.66 34.9453   1
  -5   3  13 732.766 52.0380   1
  -5   3  12 933.854 66.2869   1
  -5   3  11 2364.55 100.219   1
  -5   3  10 2138.24 99.4587   1
  -5  -3   9 13005.6 180.087   1
  -5  -3   8 996.048 63.9110   1
   5  -3   5 2471.91 156.976  -2
  -5   3   8 2471.91 156.976   1
  -5  -3   7 13331.2 232.533   1
   5   3   4 14326.0 178.424  -2
  -5  -3   7 14326.0 178.424   1
  -5  -3   6 6133.98 279.147   1
   5   3   3 17940.4 187.835  -2
  -5  -3   6 17940.4 187.835   1
  -5   3   5 7986.42 427.904   1
   5   3   2 8547.85 133.094  -2
  -5  -3   5 8547.85 133.094   1
  -5  -3   4 92.7248 50.0935   1
   5   3   1 6342.22 175.091  -2
  -5  -3   4 6342.22 175.091   1
  -5   3   3 17521.3 573.699   1
   5   3   0 26964.8 766.448  -2
  -5  -3   3 26964.8 766.448   1
  -5   3   2 10817.7 437.356   1
  -5   3   1 32704.0 717.505   1
  -5   3   0 2710.44 205.618   1
   5   3  -4 6860.59 230.284  -2
  -5  -3  -1 6860.59 230.284   1
  -5  -3  -2 335.165 135.474   1
   5   3  -5 9064.77 182.169  -2
  -5  -3  -2 9064.77 182.169   1
  -5  -3  -3 15210.9 402.602   1
  -5  -3   6 20210.4 209.550  -2
   5   3   3 20210.4 209.550   1
  -5  -3  -4 255.661 196.447   1
  -5  -3   7 12931.0 173.431  -2
   5   3   4 12931.0 173.431   1
  -5   3  -5 1986.28 139.545   1
   5   3  -8 2753.20 183.290  -2
  -5  -3  -5 2753.20 183.290   1
  -5  -3  -6 366.831 79.8848   1
  -5  -3  -7 2143.72 105.370   1
  -5   3  -8 343.092 53.6531   1
  -5  -3  -9 51.0182 40.2012   1
  -5  -3 -10 785.649 44.4478   1
  -5   4  13 3418.27 117.787   1
  -5  -4  12 16.4252 40.9311   1
  -5  -4  11 88.9631 37.7974   1
  -5  -4  10 946.594 59.5852   1
  -5  -4   9 58.7647 48.1519   1
  -5  -4   8 415.886 63.3225   1
   5   4   5 17971.2 377.405  -2
  -5  -4   8 17971.2 377.405   1
  -5   4   7 40093.6 434.689   1
   5   4   4 51374.9 318.439  -2
  -5  -4   7 51374.9 318.439   1
  -5   4   6 235.011 70.9323   1
   5   4   3 288.916 84.2430  -2
  -5  -4   6 288.916 84.2430   1
  -5   4   5 3471.67 277.722   1
   5   4   2 4419.85 129.876  -2
  -5  -4   5 4419.85 129.876   1
  -5   4   4 1484.80 177.934   1
   5   4   1 5676.79 135.975  -2
  -5  -4   4 5676.79 135.975   1
  -5  -4   3 1560.83 97.3664   1
   5   4   0 29935.8 386.433  -2
  -5  -4   3 29935.8 386.433   1
  -5   4   2 7317.23 384.287   1
   5   4  -1 76643.9 478.208  -2
  -5  -4   2 76643.9 478.208   1
  -5   4   1 60447.0 990.968   1
   5   4  -2 74128.3 459.403  -2
  -5  -4   1 74128.3 459.403   1
   5   4  -3 31943.2 336.570  -2
  -5  -4   0 31943.2 336.570   1
   5   4  -4 6378.78 163.434  -2
  -5  -4  -1 6378.78 163.434   1
   5   4  -5 4451.35 144.634  -2
  -5  -4  -2 4451.35 144.634   1
  -5  -4  -3 213.826 147.767   1
   5   4  -6 272.514 88.1646  -2
  -5  -4  -3 272.514 88.1646   1
  -5   4  -4 9386.99 345.033   1
   5   4  -7 51112.1 431.397  -2
  -5  -4  -4 51112.1 431.397   1
  -5  -4  -5 19130.0 261.556   1
  -5  -4   8 19228.6 396.906  -2
   5   4   5 19228.6 396.906   1
  -5  -4  -6 756.304 79.6750   1
  -5  -4  -7 1816.36 78.1717   1
  -5  -4  -8-40.4110 44.3856   1
  -5   4  -9 2040.05 64.2964   1
   5   4  10 445.868 33.1428   1
  -5   5  12 142.399 42.4976   1
  -5  -5  11 1610.04 60.4248   1
  -5  -5  10 696.931 56.1346   1
  -5   5   9 11534.3 199.920   1
  -5   5   8 2013.11 130.053   1
   5   5   5 7753.01 178.183  -2
  -5  -5   8 7753.01 178.183   1
  -5   5   7 3145.53 151.468   1
   5   5   4 14247.7 230.326  -2
  -5  -5   7 14247.7 230.326   1
  -5   5   6 145.210 193.341   1
   5   5   3 5696.27 157.906  -2
  -5  -5   6 5696.27 157.906   1
  -5   5   5 1671.50 197.303   1
   5   5   2 2148.95 109.323  -2
  -5  -5   5 2148.95 109.323   1
  -5   5   4 2705.45 251.641   1
   5   5   1 15450.6 231.544  -2
  -5  -5   4 15450.6 231.544   1
  -5   5   3 12284.6 500.015   1
   5   5   0 27382.5 283.997  -2
  -5  -5   3 27382.5 283.997   1
   5   5  -1 10530.1 191.509  -2
  -5  -5   2 10530.1 191.509   1
   5   5  -2 9866.88 192.808  -2
  -5  -5   1 9866.88 192.808   1
  -5  -5   3 27324.1 308.290  -2
   5   5   0 27324.1 308.290   1
  -5  -5   4 16505.7 249.620  -2
   5   5   1 16505.7 249.620   1
   5   5  -5 2331.10 121.491  -2
  -5  -5  -2 2331.10 121.491   1
  -5  -5   6 5748.65 166.152  -2
   5   5   3 5748.65 166.152   1
   5   5  -7 14442.9 237.378  -2
  -5  -5  -4 14442.9 237.378   1
  -5  -5  -5 5245.92 204.075   1
  -5  -5   8 7551.03 272.995  -2
   5   5   5 7551.03 272.995   1
  -5  -5  -6 4785.33 190.657   1
  -5  -5   9 15196.8 344.362  -2
   5   5   6 15196.8 344.362   1
  -5  -5  -7 3359.59 88.8841   1
  -5  -5  -8 463.865 46.6814   1
   5   5   9 3450.22 67.5719   1
   5   5  10 1565.87 74.4932   1
  -5  -6  12 724.459 59.1397   1
  -5   6  11 2828.92 84.4031   1
  -5  -6  10 843.249 56.1710   1
  -5  -6   9 23.1441 53.9321   1
  -5   6   8 889.725 99.9916   1
   5   6   5 5541.16 237.246  -2
  -5  -6   8 5541.16 237.246   1
  -5   6   7 23.1212 67.1609   1
   5   6   4 1968.83 163.733  -2
  -5  -6   7 1968.83 163.733   1
   5   6   3 13552.9 336.537  -2
  -5  -6   6 13552.9 336.537   1
   5   6   2 16858.8 244.997  -2
  -5  -6   5 16858.8 244.997   1
   5   6   1 8574.24 180.930  -2
  -5  -6   4 8574.24 180.930   1
   5   6   0 1010.18 96.2058  -2
  -5  -6   3 1010.18 96.2058   1
   5   6  -1 4995.75 139.734  -2
  -5  -6   2 4995.75 139.734   1
   5   6  -2 5002.16 161.526  -2
  -5  -6   1 5002.16 161.526   1
  -5  -6   3 1011.93 95.3300  -2
   5   6   0 1011.93 95.3300   1
   5   6  -4 8243.29 190.150  -2
  -5  -6  -1 8243.29 190.150   1
  -5  -6   5 16747.5 258.837  -2
   5   6   2 16747.5 258.837   1
   5   6  -6 13760.6 233.788  -2
  -5  -6  -3 13760.6 233.788   1
   5   6  -7 1764.42 108.450  -2
  -5  -6  -4 1764.42 108.450   1
   5   6  -8 5483.45 153.263  -2
  -5  -6  -5 5483.45 153.263   1
  -5  -6  -6-22.5918 51.7012   1
   5   6   7 5964.23 129.717   1
   5   6   8 568.989 47.5977   1
   5   6   9 546.429 61.7461   1
  -5  -7  11 813.178 71.5453   1
  -5  -7  10 1922.73 63.6551   1
  -5   7   9 6410.54 172.292   1
   5   7   6 7855.63 245.254  -2
  -5  -7   9 7855.63 245.254   1
   5   7   5 6171.54 234.573  -2
  -5  -7   8 6171.54 234.573   1
   5   7   4 4073.72 134.984  -2
  -5  -7   7 4073.72 134.984   1
   5   7   3 34007.0 334.909  -2
  -5  -7   6 34007.0 334.909   1
   5   7   2 13571.4 352.003  -2
  -5  -7   5 13571.4 352.003   1
   5   7   1 8626.01 257.909  -2
  -5  -7   4 8626.01 257.909   1
   5   7   0 8784.26 297.987  -2
  -5  -7   3 8784.26 297.987   1
   5   7  -1 3078.45 178.700  -2
  -5  -7   2 3078.45 178.700   1
   5   7  -2 3499.45 210.514  -2
  -5  -7   1 3499.45 210.514   1
   5   7  -3 9041.02 195.300  -2
  -5  -7   0 9041.02 195.300   1
   5   7  -4 8556.12 195.352  -2
  -5  -7  -1 8556.12 195.352   1
  -5  -7   5 12614.5 224.790  -2
   5   7   2 12614.5 224.790   1
   5   7  -6 32815.6 333.147  -2
  -5  -7  -3 32815.6 333.147   1
   5   7  -7 4093.71 130.092  -2
  -5  -7  -4 4093.71 130.092   1
  -5  -7   8 5833.54 136.268  -2
   5   7   5 5833.54 136.268   1
   5   7   6 262.122 91.9796   1
   5   7   7 2554.86 129.944   1
   5   7   8 100.489 56.3796   1
   5   7   9 2702.20 87.5540   1
  -5  -8  11 1690.37 78.2849   1
  -5  -8  10 815.745 56.9525   1
   5   8   6 4828.96 184.569  -2
  -5  -8   9 4828.96 184.569   1
  -5  -8  -5 3364.06 109.542  -2
   5   8  -8 3364.06 109.542   1
   5   8   4 1191.50 87.5257  -2
  -5  -8   7 1191.50 87.5257   1
   5   8   3 5469.84 145.612  -2
  -5  -8   6 5469.84 145.612   1
   5   8   2 17537.9 356.101  -2
  -5  -8   5 17537.9 356.101   1
   5   8   1 2393.58 172.287  -2
  -5  -8   4 2393.58 172.287   1
   5   8   0 2488.52 183.998  -2
  -5  -8   3 2488.52 183.998   1
   5   8  -1 9711.20 320.116  -2
  -5  -8   2 9711.20 320.116   1
   5   8  -2 7734.89 286.021  -2
  -5  -8   1 7734.89 286.021   1
   5   8  -3 2822.72 195.893  -2
  -5  -8   0 2822.72 195.893   1
  -5  -8   5 17841.2 248.273  -2
   5   8   2 17841.2 248.273   1
  -5  -8   6 4762.34 216.321  -2
   5   8   3 4762.34 216.321   1
  -5  -8   7 918.621 118.079  -2
   5   8   4 918.621 118.079   1
  -5  -8   8 3211.24 156.595  -2
   5   8   5 3211.24 156.595   1
  -5  -8   9 4065.61 153.452  -2
   5   8   6 4065.61 153.452   1
   5   8   7 468.491 63.6599   1
   5   8   8 60.5357 41.2857   1
  -5  -9  10 1102.79 70.3440   1
   5   9   6 3426.77 137.395  -2
  -5  -9   9 3426.77 137.395   1
   5   9   5 1829.34 79.2052  -2
  -5  -9   8 1829.34 79.2052   1
  -5  -9  -4 2215.86 97.9086  -2
   5   9  -7 2215.86 97.9086   1
  -5  -9  -3 4404.35 127.877  -2
   5   9  -6 4404.35 127.877   1
   5   9   2 2052.46 164.425  -2
  -5  -9   5 2052.46 164.425   1
   5   9   1 7977.86 263.985  -2
  -5  -9   4 7977.86 263.985   1
   5   9   0 3730.67 202.724  -2
  -5  -9   3 3730.67 202.724   1
   5   9  -1 3792.67 214.016  -2
  -5  -9   2 3792.67 214.016   1
   5   9  -2 3353.64 203.515  -2
  -5  -9   1 3353.64 203.515   1
   5   9  -3 3198.18 189.532  -2
  -5  -9   0 3198.18 189.532   1
   5   9  -4 6946.79 243.642  -2
  -5  -9  -1 6946.79 243.642   1
   5   9  -5 1913.92 151.111  -2
  -5  -9  -2 1913.92 151.111   1
  -5  -9  -7 2637.13 81.8047   1
  -5 -10   9 36.6533 40.7532   1
   5  10   5 2161.97 108.279  -2
  -5 -10   8 2161.97 108.279   1
  -5 -10  -4 5053.71 110.135  -2
   5  10  -7 5053.71 110.135   1
   5  10   3 242.197 65.0553  -2
  -5 -10   6 242.197 65.0553   1
   5  10   2 1213.36 83.7948  -2
  -5 -10   5 1213.36 83.7948   1
   5  10   1 9805.48 270.959  -2
  -5 -10   4 9805.48 270.959   1
   5  10   0 456.463 118.957  -2
  -5 -10   3 456.463 118.957   1
   5  10  -1 1845.64 156.038  -2
  -5 -10   2 1845.64 156.038   1
   5  10  -2 1682.62 151.774  -2
  -5 -10   1 1682.62 151.774   1
   5  10  -3 570.774 112.441  -2
  -5 -10   0 570.774 112.441   1
   5  10  -4 8844.51 252.683  -2
  -5 -10  -1 8844.51 252.683   1
   5  10  -5 1024.79 121.329  -2
  -5 -10  -2 1024.79 121.329   1
   5  10  -6 167.653 87.2898  -2
  -5 -10  -3 167.653 87.2898   1
   5  10  -7 3954.56 144.356  -2
  -5 -10  -4 3954.56 144.356   1
   5  10  -8 1715.36 97.6745  -2
  -5 -10  -5 1715.36 97.6745   1
   5  10  -9 33.1105 46.5336  -2
  -5 -10  -6 33.1105 46.5336   1
  -5 -11  -4 1444.46 52.4715  -2
   5  11  -7 1444.46 52.4715   1
   5  11   3 5893.86 107.155  -2
  -5 -11   6 5893.86 107.155   1
   5  11   2 3375.64 98.3881  -2
  -5 -11   5 3375.64 98.3881   1
   5  11   1 1375.38 75.0833  -2
  -5 -11   4 1375.38 75.0833   1
   5  11   0 697.294 100.522  -2
  -5 -11   3 697.294 100.522   1
   5  11  -1 3993.34 178.523  -2
  -5 -11   2 3993.34 178.523   1
   5  11  -2 3736.16 179.525  -2
  -5 -11   1 3736.16 179.525   1
   5  11  -3 692.864 103.291  -2
  -5 -11   0 692.864 103.291   1
   5  11  -4 1409.41 113.977  -2
  -5 -11  -1 1409.41 113.977   1
   5  11  -5 3042.54 137.179  -2
  -5 -11  -2 3042.54 137.179   1
   5  11  -6 5709.74 153.614  -2
  -5 -11  -3 5709.74 153.614   1
   5  11  -7 1536.10 83.7531  -2
  -5 -11  -4 1536.10 83.7531   1
  -5 -11  -5 83.8682 29.0150   1
   5  12   1 5103.85 89.5404  -2
  -5 -12   4 5103.85 89.5404   1
   5  12   0 3055.63 78.5009  -2
  -5 -12   3 3055.63 78.5009   1
   5  12  -1 3366.24 125.615  -2
  -5 -12   2 3366.24 125.615   1
   5  12  -2 2894.94 121.783  -2
  -5 -12   1 2894.94 121.783   1
   5  12  -3 2804.74 117.920  -2
  -5 -12   0 2804.74 117.920   1
   5  12  -4 4486.92 130.344  -2
  -5 -12  -1 4486.92 130.344   1
   5  12  -5 10491.8 157.522  -2
  -5 -12  -2 10491.8 157.522   1
  -6   0  12 290.788 80.4014   1
  -6   0  10 756.739 101.025   1
  -6   0   8 4460.02 193.805   1
  -6   0   6 5625.19 184.677   1
  -6   0   4 13147.1 262.244   1
  -6   0   2 1837.00 105.463   1
  -6   0   0 1162.37 119.210   1
  -6   0  -2 5019.56 207.401   1
  -6   0  -4 38719.5 574.986   1
  -6   0  -6 1535.65 138.011   1
  -6   0  -8 17124.8 324.859   1
  -6   0 -10 1843.84 78.0192   1
  -6   1  13-35.9317 37.2085   1
  -6   1  12 1953.43 82.4250   1
  -6   1  11 1951.36 91.1517   1
  -6   1  10 4317.76 128.504   1
  -6   1   9 1416.68 71.6171   1
  -6  -1   8 373.917 54.3116   1
  -6  -1   7 1015.13 63.3122   1
  -6  -1   6 55.4540 37.6331   1
  -6   1   5 2835.08 76.9771   1
  -6   1   4 6629.54 135.004   1
  -6   1   3 1985.73 67.9276   1
  -6   1   2 1802.60 71.8722   1
  -6   1   1 336.942 60.6169   1
  -6  -1   0 8149.82 168.803   1
  -6  -1  -1 91.9558 64.1728   1
  -6  -1  -2 1238.15 90.6463   1
  -6  -1  -3 629.579 86.1888   1
  -6  -1  -4 2615.49 125.093   1
  -6  -1  -5 227.807 70.8503   1
  -6  -1  -6 4148.65 139.038   1
  -6  -1  -7 55.3218 63.3549   1
  -6   1  -8 1.43766 57.0622   1
  -6  -1  -9 3327.62 91.2234   1
  -6  -1 -10 278.877 30.9880   1
  -6   2  13 171.672 36.2965   1
  -6   2  12 112.052 50.3204   1
  -6   2  11 1076.25 74.8891   1
  -6   2  10 1058.42 113.240   1
  -6  -2   9 108.155 49.7869   1
  -6   2   8 13288.5 154.214   1
  -6   2   7 4339.50 107.330   1
  -6  -2   6 723.667 52.2177   1
  -6   2   5 205.455 42.3118   1
  -6   2   4 8429.90 120.147   1
  -6  -2   3 1253.33 61.7357   1
  -6  -2   2 27656.0 250.138   1
  -6  -2   1 13951.3 314.078   1
  -6  -2   0 30477.5 471.141   1
  -6  -2  -1 28.4733 62.0016   1
  -6  -2  -2 1083.89 88.9141   1
  -6  -2  -3 290.416 70.4474   1
  -6   2  -4 2798.12 121.977   1
  -6  -2  -5 74.6058 49.7043   1
  -6  -2  -6 241.269 54.7400   1
  -6  -2  -7 148.614 45.5304   1
  -6  -2  -8 2525.92 73.5112   1
  -6  -2  -9 48.9822 30.0820   1
  -6   3  13 37.0967 43.5230   1
  -6  -3  12 52.1240 45.0340   1
  -6   3  11 1360.67 74.0843   1
  -6   3  10 10151.7 254.798   1
  -6  -3   9 942.867 62.9378   1
  -6  -3   8 7699.41 118.501   1
  -6   3   7 840.304 50.2700   1
  -6   3   6 11376.9 133.549   1
  -6  -3   5 9.52519 43.2453   1
  -6  -3   4 3966.63 87.4826   1
  -6  -3   3 634.029 47.0544   1
  -6  -3   2 186.645 43.2580   1
  -6  -3   1 7086.05 240.457   1
  -6  -3   0 52711.1 625.811   1
  -6  -3  -1 766.443 105.854   1
  -6  -3  -2 2448.62 174.648   1
  -6  -3  -3 944.957 64.9115   1
  -6  -3  -4 188.103 52.7752   1
  -6  -3  -5 165.787 51.2723   1
  -6  -3  -6 8541.03 144.025   1
  -6  -3  -7 60.1072 44.7452   1
  -6  -3  -8 642.268 44.9808   1
  -6  -3  -9 421.052 31.1339   1
  -6   4  12 163.898 38.6615   1
  -6   4  11 32.9041 45.2909   1
  -6   4  10 33.9187 57.7054   1
  -6   4   9 1104.72 63.8503   1
  -6  -4   8 2809.63 90.9315   1
  -6  -4   7 1547.05 60.1058   1
  -6  -4   6 26.6605 64.1241   1
  -6  -4   5 665.577 75.2264   1
  -6  -4   4 4681.55 115.477   1
  -6  -4   3 53.4529 50.7254   1
  -6  -4   2 7826.20 151.331   1
  -6  -4   1 14877.6 217.824   1
  -6  -4   0 198.293 56.9561   1
  -6  -4  -1 5354.31 111.547   1
  -6  -4  -2 2004.67 103.533   1
  -6  -4  -3 155.482 60.0116   1
  -6  -4  -4 10504.9 202.364   1
  -6  -4  -5 583.847 72.0910   1
   6   4   6 47.7327 41.3750   1
  -6  -4  -7 458.725 45.4061   1
  -6  -4  -8 2614.21 60.8979   1
  -6  -4  -9-10.5313 25.2382   1
  -6   5  12 2703.96 88.3699   1
  -6  -5  11 2361.63 76.4653   1
  -6   5  10 234.067 53.1607   1
  -6   5   9 1158.60 77.7724   1
  -6  -5   8 1124.65 64.4593   1
  -6  -5   7 189.712 57.7859   1
  -6  -5   6 1266.03 86.7977   1
  -6  -5   5 4621.59 133.538   1
  -6  -5   4 3242.24 118.668   1
  -6  -5   3 25.7605 53.7500   1
  -6  -5   2 120.680 46.7099   1
  -6  -5   1 1050.84 80.3403   1
  -6  -5   0 13459.9 214.199   1
  -6  -5  -1 2600.29 86.5723   1
  -6  -5  -2 4923.84 112.617   1
  -6  -5  -3 4727.36 107.364   1
  -6  -5  -4 1145.75 85.1704   1
   6   5   5 6612.56 152.236   1
   6   5   6 3304.60 103.863   1
  -6  -5  -7 61.7103 40.0691   1
  -6  -5  -8 862.916 46.3063   1
  -6   6  11 589.001 53.7492   1
  -6   6  10 3132.35 87.7333   1
  -6   6   9 1444.09 74.3604   1
  -6  -6   8 1753.13 85.3049   1
  -6  -6   7 2178.43 99.0803   1
  -6  -6   6 3541.40 116.119   1
  -6  -6   5 4125.30 127.655   1
  -6  -6   4 14834.9 222.923   1
  -6  -6   3 138.383 60.7685   1
  -6  -6   2 3102.12 112.647   1
  -6  -6   1 15.1058 63.2855   1
  -6  -6   0 154.482 63.3347   1
  -6  -6  -1 2205.69 102.033   1
  -6  -6  -2 3062.73 91.5533   1
  -6  -6  -3 727.976 58.3020   1
  -6  -6  -4 8404.57 130.613   1
  -6  -6  -5 421.194 44.9793   1
  -6  -6  -6 54.5201 39.5727   1
  -6  -6  -7 21.0381 31.1769   1
   6   6   8 1571.19 72.7186   1
  -6  -7  10 3650.35 84.8886   1
  -6  -7   9 205.182 80.3800   1
  -6  -7   8-9.10592 84.1443   1
  -6  -7   7 1338.64 115.993   1
  -6  -7   6 4224.92 183.205   1
  -6  -7   5 9.81809 75.9199   1
  -6  -7   4 1050.68 125.025   1
  -6  -7   3 48.6358 82.8040   1
  -6  -7   2 1995.03 137.974   1
  -6  -7   1 52.4584 54.8786   1
  -6  -7   0 840.242 66.9229   1
  -6  -7  -1 48.2199 53.6478   1
  -6  -7  -2 270.182 58.4476   1
  -6  -7  -3 186.853 45.4703   1
  -6  -7  -4 6780.04 110.692   1
  -6  -7  -5 176.042 34.7579   1
  -6  -7  -6 66.0100 26.5758   1
   6   7   7 189.889 47.7385   1
  -6  -8   9 22.8121 55.6843   1
  -6  -8   8 2399.07 130.823   1
  -6  -8   7 699.595 98.9605   1
  -6  -8   6 2503.40 145.978   1
  -6  -8   5 489.502 97.0706   1
  -6  -8   4 1140.73 110.181   1
  -6  -8   3 2843.07 150.586   1
  -6  -8   2 1467.81 127.982   1
  -6  -8   1 160.366 84.5071   1
  -6  -8   0 161.298 70.2310   1
  -6  -8  -1 1099.06 99.7538   1
  -6  -8  -2 2926.16 136.510   1
  -6  -8  -3 5.27880 66.2258   1
  -6  -8  -4 529.961 71.7732   1
  -6  -8  -5 250.681 54.6406   1
  -6  -8  -6 8.75226 37.7850   1
  -6  -9   9-16.9061 43.5344   1
  -6  -9   8 273.216 60.4416   1
  -6  -9   7 380.928 78.6492   1
  -6  -9   6 3005.94 135.820   1
  -6  -9   5 430.614 80.3668   1
  -6  -9   4 829.657 58.5803   1
  -6  -9   3 51.5688 76.9320   1
  -6  -9   2 121.830 73.3101   1
  -6  -9   1 1059.13 104.665   1
  -6  -9   0 6062.84 185.593   1
  -6  -9  -1 246.678 79.1480   1
  -6  -9  -2 53.1684 65.3401   1
  -6  -9  -3 189.061 58.6681   1
  -6  -9  -4 818.579 63.4157   1
  -6  -9  -5 140.221 37.1875   1
  -6 -10   7 38.8197 44.6034   1
  -6 -10   6-24.8525 59.0082   1
  -6 -10   5 694.055 75.3835   1
   6  10  -4 441.600 44.9690   1
  -6 -10   3 84.2807 37.2558   1
  -6 -10   2 333.109 72.0601   1
  -6 -10   1 825.963 87.2187   1
  -6 -10   0 477.853 75.9552   1
  -6 -10  -1 559.855 70.5277   1
  -6 -10  -2 478.638 64.6687   1
  -6 -10  -3 1.55214 39.2769   1
  -6 -10  -4 927.704 52.5884   1
  -6 -11   5 410.707 48.8092   1
  -6 -11   4 281.482 53.0298   1
   6  11  -3 1619.58 51.9335   1
  -6 -11   2 1093.89 73.0086   1
  -6 -11   1 1247.25 70.8988  -2
   6  11  -2 1247.25 70.8988   1
  -6 -11   1 34.2629 47.8127   1
  -6 -11   0 3114.07 103.286   1
  -6 -11  -1 106.745 43.3440   1
  -6 -11  -2 868.177 51.2651   1
   7   0   7 1431.62 138.133  -2
  -7   0  11 1431.62 138.133   1
   7   0   5 9063.79 239.073  -2
  -7   0   9 9063.79 239.073   1
   7   0   3 1442.93 186.268  -2
  -7   0   7 1442.93 186.268   1
   7   0   1 5945.37 306.179  -2
  -7   0   5 5945.37 306.179   1
   7   0  -1 1735.43 192.999  -2
  -7   0   3 1735.43 192.999   1
   7   0  -3 1985.47 181.658  -2
  -7   0   1 1985.47 181.658   1
   7   0  -5 5499.41 288.086  -2
  -7   0  -1 5499.41 288.086   1
   7   0  -7 1557.63 171.666  -2
  -7   0  -3 1557.63 171.666   1
   7   0  -9 8705.38 313.979  -2
  -7   0  -5 8705.38 313.979   1
   7   0 -11 953.354 112.354  -2
  -7   0  -7 953.354 112.354   1
   7  -1   8 673.769 67.8817  -2
  -7   1  12 673.769 67.8817   1
   7  -1   7 308.635 59.8624  -2
  -7   1  11 308.635 59.8624   1
   7  -1   6 407.822 81.7603  -2
  -7   1  10 407.822 81.7603   1
   7  -1   5 5564.07 139.894  -2
  -7   1   9 5564.07 139.894   1
   7  -1   4 227.134 63.6020  -2
  -7   1   8 227.134 63.6020   1
   7   1   3 5706.75 157.969  -2
  -7  -1   7 5706.75 157.969   1
   7  -1   2 6639.97 222.617  -2
  -7   1   6 6639.97 222.617   1
   7  -1   1 1243.30 119.725  -2
  -7   1   5 1243.30 119.725   1
   7  -1   0 2282.85 142.320  -2
  -7   1   4 2282.85 142.320   1
   7  -1  -1 9455.06 259.890  -2
  -7   1   3 9455.06 259.890   1
   7   1  -2 554.883 79.6772  -2
  -7  -1   2 554.883 79.6772   1
   7   1  -3 10285.9 252.257  -2
  -7  -1   1 10285.9 252.257   1
   7   1  -4 2563.03 144.860  -2
  -7  -1   0 2563.03 144.860   1
   7   1  -5 1295.13 123.941  -2
  -7  -1  -1 1295.13 123.941   1
   7   1  -6 6327.38 213.925  -2
  -7  -1  -2 6327.38 213.925   1
   7   1  -7 6164.59 204.641  -2
  -7  -1  -3 6164.59 204.641   1
   7   1  -8 169.460 79.7303  -2
  -7  -1  -4 169.460 79.7303   1
   7   1  -9 4865.03 172.354  -2
  -7  -1  -5 4865.03 172.354   1
   7   1 -10 464.239 80.1636  -2
  -7  -1  -6 464.239 80.1636   1
   7   1 -11 299.677 68.2319  -2
  -7  -1  -7 299.677 68.2319   1
   7  -1 -12 580.134 46.8654  -2
  -7   1  -8 580.134 46.8654   1
   7  -2   8 680.423 64.8126  -2
  -7   2  12 680.423 64.8126   1
   7  -2   7 5122.34 156.385  -2
  -7   2  11 5122.34 156.385   1
   7  -2   6 221.697 68.7322  -2
  -7   2  10 221.697 68.7322   1
   7   2   5 3568.80 130.752  -2
  -7  -2   9 3568.80 130.752   1
   7   2   4 252.216 52.0743  -2
  -7  -2   8 252.216 52.0743   1
   7   2   3 2673.77 101.292  -2
  -7  -2   7 2673.77 101.292   1
   7   2   2 1320.62 96.8597  -2
  -7  -2   6 1320.62 96.8597   1
   7  -2   1 6394.71 213.613  -2
  -7   2   5 6394.71 213.613   1
   7  -2   0 20.7140 64.5129  -2
  -7   2   4 20.7140 64.5129   1
   7  -2  -1 15045.3 316.695  -2
  -7   2   3 15045.3 316.695   1
   7   2  -2-65.9861 72.7786  -2
  -7  -2   2-65.9861 72.7786   1
   7   2  -3 15149.4 311.904  -2
  -7  -2   1 15149.4 311.904   1
   7   2  -4 49.1233 89.3969  -2
  -7  -2   0 49.1233 89.3969   1
   7   2  -5 6425.50 314.702  -2
  -7  -2  -1 6425.50 314.702   1
   7   2  -6 1398.08 117.886  -2
  -7  -2  -2 1398.08 117.886   1
   7   2  -7 2559.64 145.247  -2
  -7  -2  -3 2559.64 145.247   1
   7  -2  -8 395.518 81.8136  -2
  -7   2  -4 395.518 81.8136   1
   7   2  -9 3780.55 148.501  -2
  -7  -2  -5 3780.55 148.501   1
   7   2 -10 291.557 69.4622  -2
  -7  -2  -6 291.557 69.4622   1
   7   2 -11 4632.75 126.211  -2
  -7  -2  -7 4632.75 126.211   1
   7   2 -12 548.809 71.8414  -2
  -7  -2  -8 548.809 71.8414   1
   7  -3   7 2437.00 110.743  -2
  -7   3  11 2437.00 110.743   1
   7  -3   6 424.448 106.105  -2
  -7   3  10 424.448 106.105   1
   7   3   5 9675.12 189.389  -2
  -7  -3   9 9675.12 189.389   1
   7   3   4 2051.33 91.6255  -2
  -7  -3   8 2051.33 91.6255   1
   7   3   3 1254.10 69.4590  -2
  -7  -3   7 1254.10 69.4590   1
   7   3   2 55.0017 51.6848  -2
  -7  -3   6 55.0017 51.6848   1
   7   3   1 289.118 69.5679  -2
  -7  -3   5 289.118 69.5679   1
   7   3   0 812.904 79.2271  -2
  -7  -3   4 812.904 79.2271   1
   7  -3  -1 7865.27 227.161  -2
  -7   3   3 7865.27 227.161   1
   7   3  -2 4157.49 146.556  -2
  -7  -3   2 4157.49 146.556   1
   7   3  -3 8065.06 356.200  -2
  -7  -3   1 8065.06 356.200   1
   7   3  -4 811.485 164.595  -2
  -7  -3   0 811.485 164.595   1
   7   3  -5 324.752 153.054  -2
  -7  -3  -1 324.752 153.054   1
   7   3  -6 110.731 111.688  -2
  -7  -3  -2 110.731 111.688   1
   7   3  -7 1265.46 183.947  -2
  -7  -3  -3 1265.46 183.947   1
   7   3  -8 1826.86 184.096  -2
  -7  -3  -4 1826.86 184.096   1
   7   3  -9 9810.02 200.884  -2
  -7  -3  -5 9810.02 200.884   1
   7   3 -10 342.057 66.7946  -2
  -7  -3  -6 342.057 66.7946   1
   7   3 -11 2070.02 131.625  -2
  -7  -3  -7 2070.02 131.625   1
   7   3 -12 449.583 60.3805  -2
  -7  -3  -8 449.583 60.3805   1
   7  -4   7 2133.85 86.3864  -2
  -7   4  11 2133.85 86.3864   1
   7  -4   6 92.3776 79.1182  -2
  -7   4  10 92.3776 79.1182   1
   7   4   5 5649.03 140.916  -2
  -7  -4   9 5649.03 140.916   1
   7   4   4 2350.76 104.438  -2
  -7  -4   8 2350.76 104.438   1
   7   4   3 11936.4 277.096  -2
  -7  -4   7 11936.4 277.096   1
   7   4   2 3915.98 170.713  -2
  -7  -4   6 3915.98 170.713   1
   7   4   1 4855.68 189.331  -2
  -7  -4   5 4855.68 189.331   1
   7   4   0 3739.91 169.156  -2
  -7  -4   4 3739.91 169.156   1
   7   4  -1 13669.8 289.651  -2
  -7  -4   3 13669.8 289.651   1
   7   4  -2 114.830 72.6448  -2
  -7  -4   2 114.830 72.6448   1
   7   4  -3 13608.5 449.392  -2
  -7  -4   1 13608.5 449.392   1
   7   4  -4 3629.49 255.533  -2
  -7  -4   0 3629.49 255.533   1
   7   4  -5 4850.41 269.129  -2
  -7  -4  -1 4850.41 269.129   1
   7   4  -6 3587.05 245.873  -2
  -7  -4  -2 3587.05 245.873   1
   7   4  -7 11348.4 372.624  -2
  -7  -4  -3 11348.4 372.624   1
   7   4  -8 2172.62 182.631  -2
  -7  -4  -4 2172.62 182.631   1
   7   4  -9 5535.96 238.425  -2
  -7  -4  -5 5535.96 238.425   1
   7   4 -10 30.7380 78.6819  -2
  -7  -4  -6 30.7380 78.6819   1
   7   4 -11 1620.46 105.778  -2
  -7  -4  -7 1620.46 105.778   1
   7   5   6 658.998 102.486  -2
  -7  -5  10 658.998 102.486   1
   7   5   5 3602.00 212.779  -2
  -7  -5   9 3602.00 212.779   1
   7   5   4 5189.49 173.514  -2
  -7  -5   8 5189.49 173.514   1
   7   5   3 7282.38 207.805  -2
  -7  -5   7 7282.38 207.805   1
   7   5   2 417.017 88.6199  -2
  -7  -5   6 417.017 88.6199   1
   7   5   1 1302.37 114.420  -2
  -7  -5   5 1302.37 114.420   1
   7   5   0 719.547 101.048  -2
  -7  -5   4 719.547 101.048   1
   7   5  -1 12922.1 282.243  -2
  -7  -5   3 12922.1 282.243   1
   7   5  -2 13.8616 74.3412  -2
  -7  -5   2 13.8616 74.3412   1
   7   5  -3 12053.1 263.552  -2
  -7  -5   1 12053.1 263.552   1
   7   5  -4 744.029 96.7301  -2
  -7  -5   0 744.029 96.7301   1
   7   5  -5 1420.54 165.913  -2
  -7  -5  -1 1420.54 165.913   1
   7   5  -6 443.550 145.303  -2
  -7  -5  -2 443.550 145.303   1
   7   5  -7 6703.54 280.598  -2
  -7  -5  -3 6703.54 280.598   1
   7   5  -8 4630.57 220.901  -2
  -7  -5  -4 4630.57 220.901   1
   7   5  -9 2691.16 164.450  -2
  -7  -5  -5 2691.16 164.450   1
   7   5 -10 469.192 81.1266  -2
  -7  -5  -6 469.192 81.1266   1
   7   6   6 379.329 54.3583  -2
  -7  -6  10 379.329 54.3583   1
   7   6   5 3154.66 183.779  -2
  -7  -6   9 3154.66 183.779   1
   7   6   4 1551.32 153.739  -2
  -7  -6   8 1551.32 153.739   1
   7   6   3 886.598 92.2221  -2
  -7  -6   7 886.598 92.2221   1
   7   6   2 2723.40 135.588  -2
  -7  -6   6 2723.40 135.588   1
   7   6   1 9925.55 237.171  -2
  -7  -6   5 9925.55 237.171   1
   7   6   0 1729.57 118.539  -2
  -7  -6   4 1729.57 118.539   1
   7   6  -1 1248.66 112.684  -2
  -7  -6   3 1248.66 112.684   1
   7   6  -2 1868.73 121.651  -2
  -7  -6   2 1868.73 121.651   1
   7   6  -3 1427.96 108.609  -2
  -7  -6   1 1427.96 108.609   1
   7   6  -4 1638.07 111.848  -2
  -7  -6   0 1638.07 111.848   1
   7   6  -5 9506.44 216.925  -2
  -7  -6  -1 9506.44 216.925   1
   7   6  -6 2566.09 187.223  -2
  -7  -6  -2 2566.09 187.223   1
   7   6  -7 1030.29 137.208  -2
  -7  -6  -3 1030.29 137.208   1
   7   6  -8 1512.05 134.190  -2
  -7  -6  -4 1512.05 134.190   1
   7   6  -9 2482.43 135.277  -2
  -7  -6  -5 2482.43 135.277   1
   7   6 -10 267.802 54.8736  -2
  -7  -6  -6 267.802 54.8736   1
   7   7   5 1912.13 128.971  -2
  -7  -7   9 1912.13 128.971   1
   7   7   4 583.133 104.593  -2
  -7  -7   8 583.133 104.593   1
   7   7   3 7699.74 281.907  -2
  -7  -7   7 7699.74 281.907   1
   7   7   2 1802.19 167.371  -2
  -7  -7   6 1802.19 167.371   1
   7   7   1 2973.19 200.223  -2
  -7  -7   5 2973.19 200.223   1
   7   7   0 344.637 124.908  -2
  -7  -7   4 344.637 124.908   1
   7   7  -1 2972.57 129.688  -2
  -7  -7   3 2972.57 129.688   1
   7   7  -2 314.696 63.3502  -2
  -7  -7   2 314.696 63.3502   1
   7   7  -3 3134.11 131.027  -2
  -7  -7   1 3134.11 131.027   1
   7   7  -4 343.061 72.2009  -2
  -7  -7   0 343.061 72.2009   1
   7   7  -5 2709.41 114.550  -2
  -7  -7  -1 2709.41 114.550   1
   7   7  -6 1648.16 120.424  -2
  -7  -7  -2 1648.16 120.424   1
   7   8   4 391.597 84.1242  -2
  -7  -8   8 391.597 84.1242   1
   7   8   3 248.116 99.1149  -2
  -7  -8   7 248.116 99.1149   1
   7   8   2 91.9225 100.258  -2
  -7  -8   6 91.9225 100.258   1
   7   8   1 3577.90 191.459  -2
  -7  -8   5 3577.90 191.459   1
   7   8   0 64.7971 89.3851  -2
  -7  -8   4 64.7971 89.3851   1
   7   8  -1 5.79637 76.9444  -2
  -7  -8   3 5.79637 76.9444   1
   7   8  -2-40.4954 86.9585  -2
  -7  -8   2-40.4954 86.9585   1
   7   8  -3 94.4194 87.5058  -2
  -7  -8   1 94.4194 87.5058   1
   7   8  -4 45.9833 77.7967  -2
  -7  -8   0 45.9833 77.7967   1
   7   8  -5 3224.18 158.194  -2
  -7  -8  -1 3224.18 158.194   1
   7   8  -6 164.084 67.4769  -2
  -7  -8  -2 164.084 67.4769   1
   7   8  -7 271.482 58.3020  -2
  -7  -8  -3 271.482 58.3020   1
   7   9   3 808.967 83.8364  -2
  -7  -9   7 808.967 83.8364   1
   7   9   2 601.024 89.7865  -2
  -7  -9   6 601.024 89.7865   1
   7   9   1 1026.09 108.360  -2
  -7  -9   5 1026.09 108.360   1
   7   9   0 3353.05 165.343  -2
  -7  -9   4 3353.05 165.343   1
   7   9  -1 2382.76 148.884  -2
  -7  -9   3 2382.76 148.884   1
   7   9  -2 15.7928 60.1389  -2
  -7  -9   2 15.7928 60.1389   1
   7   9  -3 2142.29 134.777  -2
  -7  -9   1 2142.29 134.777   1
   7   9  -4 3069.04 145.319  -2
  -7  -9   0 3069.04 145.319   1
   7   9  -5 999.948 86.7719  -2
  -7  -9  -1 999.948 86.7719   1
   7   9  -6 352.472 58.9118  -2
  -7  -9  -2 352.472 58.9118   1
   7  10   0 985.385 85.0730  -2
  -7 -10   4 985.385 85.0730   1
   7  10  -1 1243.99 93.2757  -2
  -7 -10   3 1243.99 93.2757   1
   7  10  -2 723.182 79.3567  -2
  -7 -10   2 723.182 79.3567   1
   7  10  -3 1044.78 82.3683  -2
  -7 -10   1 1044.78 82.3683   1
   7  10  -4 693.966 65.0551  -2
  -7 -10   0 693.966 65.0551   1
  -8   0  10 70.9909 52.0023   1
  -8   0   8 3345.17 107.416   1
  -8   0   6 4698.61 187.396   1
  -8   0   4 574.415 112.136   1
  -8   0   2 5199.00 212.644   1
  -8   0   0 697.426 68.6853   1
  -8   0  -2 426.708 93.6848   1
  -8   0  -4 2952.47 130.239   1
  -8   0  -6 186.988 44.3664   1
  -8   1  10 1497.87 62.4476   1
  -8   1   9-4.18744 44.3305   1
  -8   1   8 234.802 42.9182   1
  -8   1   7 1294.03 63.8809   1
  -8  -1   6 45.7730 51.8296   1
  -8  -1   5 5.27823 58.7685   1
  -8   1   4 3213.51 115.590   1
  -8   1   3 5.21794 60.1087   1
  -8   1   2 2927.92 114.075   1
  -8  -1   1 1821.13 77.3894   1
  -8  -1   0 1988.00 81.3875   1
  -8   1  -1 138.186 43.8322   1
  -8   1  -2 102.960 49.6880   1
  -8   1  -3 730.521 63.0676   1
  -8   1  -4 27.6091 44.0167   1
  -8   1  -5 245.492 31.3502   1
  -8  -1  -6 265.623 48.7152   1
  -8   2  10 138.671 39.1457   1
  -8   2   9 359.196 48.3795   1
  -8  -2   8 2176.21 81.2293   1
  -8   2   7 1625.86 63.1929   1
  -8   2   6 112.134 47.5647   1
  -8   2   5-8.42639 45.8623   1
  -8   2   4 388.266 67.2652   1
  -8   2   3 28.0146 61.2654   1
  -8   2   2 970.114 74.6022   1
  -8  -2   1 2813.41 118.489   1
   8  -2  -4 2809.85 150.290  -2
  -8   2   1 2809.85 150.290   1
  -8  -2   0 94.0900 46.5470   1
  -8  -2  -1 139.698 51.8283   1
  -8  -2  -2 131.968 46.6889   1
  -8  -2  -3 324.927 86.6668   1
  -8  -2  -4 2355.73 121.181   1
  -8  -2  -5 32.7579 50.4368   1
  -8  -2  -6-38.6004 38.8349   1
  -8  -3  10 1875.89 94.4944   1
  -8  -3   8 776.198 90.7392   1
  -8  -3   7-23.6168 78.8164   1
  -8  -3   6 475.099 55.8790   1
  -8  -3   5 116.295 50.2954   1
  -8   3   4 2423.83 95.5061   1
  -8  -3   3 0.73099 88.0846   1
  -8  -3   2 113.061 99.1092   1
  -8  -3   1 1033.43 128.524   1
  -8  -3   0 2536.24 109.381   1
  -8  -3  -1 782.258 107.564   1
  -8  -3  -2 3161.12 160.364   1
  -8  -3  -3 851.641 96.4737   1
  -8  -3  -4 544.552 77.4821   1
  -8  -3  -5 92.3305 49.8927   1
  -8  -4  10 526.468 54.8785   1
  -8  -4   8 919.079 90.7607   1
  -8  -4   7 1554.53 75.3203   1
  -8  -4   6 181.340 51.6452   1
  -8  -4   5 763.436 104.807   1
  -8  -4   4 461.455 89.1690   1
  -8  -4   3 116.729 80.0380   1
  -8  -4   2 3199.74 172.083   1
  -8  -4   1 2635.34 157.792   1
  -8  -4   0 33.9715 81.7200   1
  -8  -4  -1 615.927 66.7137   1
  -8  -4  -2 48.5008 71.7416   1
  -8  -4  -3 66.7854 65.0060   1
  -8  -4  -4 4124.99 136.912   1
  -8  -4  -5 14.8069 40.7263   1
  -8  -5   7 536.630 53.2173   1
  -8  -5   6 20.0849 43.0799   1
  -8  -5   5 1417.76 72.6297   1
  -8  -5   4 1655.70 75.0733   1
  -8  -5   3 12.8924 67.0323   1
  -8  -5   2 489.423 91.7681   1
  -8  -5   1-10.5532 74.4597   1
  -8  -5   0 6364.11 199.332   1
  -8  -5  -1 27.0597 67.5256   1
  -8  -5  -2 846.635 81.9232   1
  -8  -5  -3 1104.50 60.0671   1
  -8  -5  -4-3.58791 44.5973   1
  -8  -6   7 78.2750 53.8845   1
  -8  -6   6 1393.16 60.7546   1
  -8  -6   5 201.526 41.9313   1
  -8  -6   4 645.277 53.0916   1
  -8  -6   3 129.342 42.9176   1
   8   6  -3 1051.74 104.239  -2
  -8  -6   2 1051.74 104.239   1
  -8  -6   1 1440.33 99.7312   1
  -8  -6   0 1024.65 90.1054   1
  -8  -6  -1 90.6451 47.3182   1
  -8  -6  -2 231.711 51.9394   1
  -8  -6  -3 216.942 44.3133   1
  -8  -7   6 680.266 61.5541   1
  -8  -7   5 134.989 53.5363   1
  -8  -7   4 555.185 67.9385   1
  -8  -7   3-53.1023 48.1882   1
  -8  -7   2 27.7462 50.1323   1
   8   7  -3 21.3613 68.6489  -2
  -8  -7   2 21.3613 68.6489   1
  -8  -7   1-78.1821 47.2998   1
  -8  -7   0 20.8558 45.4823   1
  -9   0   7 1460.28 101.758   1
  -9   0   5 985.914 100.954   1
  -9   0   3 787.020 103.348   1
  -9   0   1 440.077 95.8538   1
  -9   0  -1 55.8241 69.1260   1
  -9  -1   7 929.046 68.2918   1
   9   1   2 1282.09 112.138  -2
  -9  -1   7 1282.09 112.138   1
  -9  -1   6 202.621 54.4572   1
   9  -1   1 330.937 62.0249  -2
  -9   1   6 330.937 62.0249   1
   9  -1   0 841.719 77.7958  -2
  -9   1   5 841.719 77.7958   1
   9   1  -1 2263.90 100.677  -2
  -9  -1   4 2263.90 100.677   1
   9  -1  -2 1244.26 87.8331  -2
  -9   1   3 1244.26 87.8331   1
   9  -1  -3 1250.24 88.6383  -2
  -9   1   2 1250.24 88.6383   1
   9  -1  -4 2203.88 95.9139  -2
  -9   1   1 2203.88 95.9139   1
   9  -1  -5 640.797 68.3959  -2
  -9   1   0 640.797 68.3959   1
   9  -1  -6 308.235 54.8289  -2
  -9   1  -1 308.235 54.8289   1
   9   1  -7 1197.70 95.9729  -2
  -9  -1  -2 1197.70 95.9729   1
   9   2   2 1096.13 66.2676  -2
  -9  -2   7 1096.13 66.2676   1
   9  -2   1 705.997 62.3574  -2
  -9   2   6 705.997 62.3574   1
   9  -2   0 280.449 57.2155  -2
  -9   2   5 280.449 57.2155   1
   9  -2  -1 803.437 71.5326  -2
  -9   2   4 803.437 71.5326   1
   9  -2  -2 1056.39 78.0035  -2
  -9   2   3 1056.39 78.0035   1
   9   2  -3 1165.53 77.0216  -2
  -9  -2   2 1165.53 77.0216   1
   9   2  -4 795.851 117.416  -2
  -9  -2   1 795.851 117.416   1
   9   2  -5 212.066 95.5524  -2
  -9  -2   0 212.066 95.5524   1
   9   2  -6 775.860 96.6268  -2
  -9  -2  -1 775.860 96.6268   1
   9   2  -7 1160.81 93.2547  -2
  -9  -2  -2 1160.81 93.2547   1
   9   3   2 598.249 83.7885  -2
  -9  -3   7 598.249 83.7885   1
   9   3   1-29.8335 77.3234  -2
  -9  -3   6-29.8335 77.3234   1
   9   3   0 1175.44 113.400  -2
  -9  -3   5 1175.44 113.400   1
   9   3  -1 486.389 103.689  -2
  -9  -3   4 486.389 103.689   1
   9   3  -2 265.906 94.9556  -2
  -9  -3   3 265.906 94.9556   1
   9   3  -3 250.790 95.5500  -2
  -9  -3   2 250.790 95.5500   1
   9   3  -4 511.394 104.583  -2
  -9  -3   1 511.394 104.583   1
   9   3  -5 1370.00 118.796  -2
  -9  -3   0 1370.00 118.796   1
   9   3  -6 48.2199 77.9967  -2
  -9  -3  -1 48.2199 77.9967   1
   9   3  -7 548.730 73.4046  -2
  -9  -3  -2 548.730 73.4046   1
   9   4   1 1699.13 101.547  -2
  -9  -4   6 1699.13 101.547   1
   9   4   0 1208.82 105.937  -2
  -9  -4   5 1208.82 105.937   1
   9   4  -1 1325.81 110.361  -2
  -9  -4   4 1325.81 110.361   1
   9   4  -2 318.423 91.0530  -2
  -9  -4   3 318.423 91.0530   1
   9   4  -3 255.088 88.5115  -2
  -9  -4   2 255.088 88.5115   1
   9   4  -4 1297.09 112.883  -2
  -9  -4   1 1297.09 112.883   1
   9   4  -5 1142.30 98.1709  -2
  -9  -4   0 1142.30 98.1709   1
   9   4  -6 1677.86 99.0808  -2
  -9  -4  -1 1677.86 99.0808   1
   9   5  -1 1113.66 85.7059  -2
  -9  -5   4 1113.66 85.7059   1
   9   5  -2 569.134 82.7376  -2
  -9  -5   3 569.134 82.7376   1
   9   5  -3 570.416 78.3570  -2
  -9  -5   2 570.416 78.3570   1
   9   5  -4 1170.64 83.7627  -2
  -9  -5   1 1170.64 83.7627   1
   9   5  -5 217.660 58.6312  -2
  -9  -5   0 217.660 58.6312   1
  -1   0  13 14486.1 304.911   2
  -1   0  11 2545.51 150.502   2
   1   0  -9 42544.9 421.994   2
   1   0  -7 2104.03 204.259   2
   1   0  -5 7.41273 80.8346   2
   1   0  -3 264968. 1226.32   2
   1   0   1 54814.9 337.049   2
  -1   0  -3 209321. 870.435   2
  -1   0  -5 82684.7 553.985   2
   1   0   7 69.9925 138.951   2
   1   0   9 49324.8 353.475   2
   1   0  11 5356.16 134.310   2
   1   0  13 2267.68 120.021   2
  -1   1  15 688.495 59.0287   2
  -1  -1  14 2680.16 88.3106   2
  -1  -1  13 2216.12 96.3697   2
  -1  -1  12 2226.26 101.753   2
  -1  -1  11 81.9540 65.5315   2
   1   1 -10 21336.1 231.381   2
   1   1  -9 6076.76 120.194   2
   1  -1  -8 3655.97 198.717   2
   1  -1  -7 1539.45 120.953   2
   1  -1  -6 2157.37 135.040   2
   1  -1  -5 119815. 780.418   2
   1  -1  -4 15063.8 360.352   2
   1  -1  -3 1072.05 101.800   2
   1  -1  -2 99475.6 657.339   2
   1   1  -1 176497. 409.366   2
   1   1   0 1855.52 48.5214   2
   1   1   1 86941.5 575.418   2
   1   1   2 9803.96 122.964   2
   1   1   3 9869.17 111.000   2
   1  -1   4 60046.8 314.330   2
  -1   1  -5 67126.0 375.576   2
   1  -1   6 9372.60 136.899   2
   1   1   7 17930.9 360.202   2
   1   1   8 210.296 54.1757   2
   1  -1   9 93.1728 42.7700   2
   1  -1  10 11183.4 155.281   2
   1  -1  11 557.721 55.3640   2
   1  -1  12 170.850 45.7464   2
   1  -1  13 6678.70 131.559   2
   1   1  14 976.169 74.3890   2
  -1   2  15 3020.15 91.4863   2
  -1   2  14 1088.34 96.8582   2
  -1  -2  13 9728.32 175.097   2
  -1  -2  12 283.790 65.3093   2
  -1  -2  11 103.622 55.8498   2
  -1   2  10 1098.92 75.7222   2
   1  -2  -9 53022.8 275.403   2
   1  -2  -8 339.965 99.7826   2
   1  -2  -7 38365.2 556.304   2
   1  -2  -6 47735.3 562.082   2
   1  -2  -5 50487.2 752.486   2
   1  -2  -4 403.672 83.3467   2
   1  -2  -3 84432.6 770.360   2
   1  -2  -2 23097.7 261.212   2
   1   2  -1 134586. 553.906   2
   1   2   0 999999. 2344.17   2
   1   2   1 91434.0 720.558   2
   1   2   2 3689.22 114.768   2
   1  -2   3 70494.6 405.700   2
   1   2   4 3148.78 81.4775   2
   1   2   5 148614. 578.950   2
   1   2   6 9984.02 163.017   2
   1   2   7 19398.0 396.870   2
   1   2   8 4904.04 108.663   2
   1   2   9 58925.3 319.169   2
   1  -2  10 5317.13 114.687   2
   1  -2  11 910.704 60.9838   2
   1  -2  12 647.081 52.6563   2
   1  -2  13 4533.69 107.465   2
   1   2  14 1416.10 79.2508   2
  -1   3  14 70.8949 57.6589   2
  -1   3  13 1554.59 116.196   2
  -1  -3  12 111.181 61.2330   2
  -1  -3  11 11418.5 200.780   2
   1  -3 -10 6456.56 134.889   2
  -1   3   9 17296.1 190.005   2
  -1  -3   8 6107.18 148.502   2
   1   3  -7 14787.2 361.236   2
   1  -3  -6 91829.9 1180.97   2
   1  -3  -5 7673.27 317.289   2
   1  -3  -4 44807.5 675.104   2
   1  -3  -3 50629.2 638.953   2
   1  -3  -2 79.8017 42.5588   2
  -1   3   1 15513.9 179.507   2
  -1   3   0 8398.89 141.396   2
   1   3   1 154180. 550.120   2
   1   3   2 126.007 55.0310   2
   1   3   3 276.304 62.7033   2
   1   3   4 27010.1 297.910   2
   1   3   5 32988.2 355.754   2
   1   3   6 16713.2 270.382   2
   1   3   7 15230.0 375.603   2
   1   3   8 1259.97 57.3251   2
   1   3   9 252.020 50.6069   2
   1  -3  10 8871.62 140.599   2
   1  -3  11 18515.3 195.899   2
   1  -3  12 212.939 49.3499   2
   1   3  13 6733.04 188.474   2
   1   3  14 60.8062 44.1405   2
  -1   4  14 2086.57 100.793   2
  -1   4  13 7592.90 207.031   2
  -1   4  12 494.417 88.2659   2
  -1  -4  11 480.818 67.9276   2
  -1  -4  10 14035.5 215.727   2
  -1   4   9 35881.0 277.547   2
  -1   4   8 3677.91 89.6554   2
   1  -4  -7 8771.65 299.890   2
   1  -4  -6 12.5552 69.7885   2
   1  -4  -5 215.437 115.160   2
  -1   4   4 18283.2 333.617   2
  -1   4   3 12109.8 205.825   2
  -1   4   2 1226.95 69.7322   2
  -1   4   1 121156. 687.082   2
  -1   4   0 4070.28 123.574   2
   1   4   1 2036.18 89.8857   2
   1   4   2 44337.3 694.735   2
   1   4   3 52755.0 771.371   2
   1   4   4 55941.0 552.422   2
   1   4   5 1014.43 161.304   2
   1   4   6 16933.5 571.509   2
   1   4   7 295.906 51.2377   2
   1   4   8 6271.15 129.729   2
   1   4   9 50693.8 379.340   2
   1  -4  10 234.098 48.1483   2
   1  -4  11 2850.38 110.050   2
   1   4  12 382.787 84.3126   2
   1   4  13 3669.40 145.331   2
   1   4  14 568.308 53.2659   2
  -1   5  14 73.0095 41.6446   2
  -1   5  13 3537.22 136.726   2
  -1   5  12 83.2204 79.0504   2
  -1   5  11 3296.04 156.744   2
  -1   5  10 1259.78 106.206   2
  -1   5   9 18124.7 271.702   2
  -1   5   8 70.9998 48.0913   2
   1  -5  -7 901.580 60.9138   2
  -1   5   6 758.325 103.218   2
  -1   5   5 186063. 1236.96   2
  -1   5   4 50.1652 80.5350   2
  -1   5   3 291.245 72.6889   2
  -1   5   2 16903.3 302.099   2
  -1   5   1 36600.6 424.239   2
  -1   5   0 13725.3 249.870   2
   1   5   1 2330.35 109.867   2
   1   5   2 28626.8 620.780   2
   1   5   3 3455.41 243.122   2
   1   5   4 707.492 165.063   2
   1   5   5 39901.0 855.729   2
   1   5   6 15354.4 563.047   2
   1   5   7 21298.6 240.821   2
   1   5   8 6788.44 149.321   2
   1  -5   9 8620.17 180.027   2
   1  -5  10 67.5204 66.9148   2
   1   5  11 270.586 94.1650   2
   1   5  12 178.237 80.4149   2
   1   5  13 6263.07 165.124   2
  -1  -6  13 6512.45 101.112   2
  -1  -6  12 163.282 46.4295   2
  -1   6  11 276.688 76.3716   2
  -1   6  10 601.826 93.4731   2
  -1   6   9 4721.01 177.319   2
  -1   6   8 2159.72 106.043   2
  -1   6   7 37823.6 287.926   2
  -1   6   6 726.522 208.710   2
  -1   6   5 241.118 120.067   2
  -1   6   4 3805.08 255.975   2
  -1   6   3 45825.6 561.779   2
  -1   6   2 13996.9 301.251   2
  -1   6   1 94280.2 750.140   2
   1   6   0 7853.69 218.210   2
   1   6   1 102414. 727.344   2
   1   6   2 6859.19 338.995   2
   1   6   3 5289.62 314.627   2
   1   6   4 36506.7 840.823   2
   1   6   5 15346.9 591.553   2
   1   6   6 41796.7 331.395   2
   1   6   7 25874.5 274.684   2
  -1  -6  -8 902.575 77.9221   2
   1  -6   9 3425.10 118.292   2
   1   6  10 64.7856 70.1946   2
   1   6  11 923.461 109.011   2
   1   6  12 55.7546 75.1757   2
   1   6  13 1233.35 78.7556   2
  -1  -7  12 225.169 39.9022   2
  -1  -7  11 2240.69 83.4512   2
  -1  -7  10 3829.41 112.709   2
  -1  -7   9 5644.23 134.303   2
  -1  -7   8 2726.52 100.333   2
  -1   7   7 54939.2 299.524   2
  -1   7   6 1351.57 69.7602   2
  -1   7   5 2183.75 98.8377   2
  -1   7   4 11965.8 466.188   2
  -1   7   3 2296.18 150.263   2
  -1   7   2 3872.93 181.305   2
  -1   7   1 27980.9 443.539   2
  -1   7   0 2046.97 135.567   2
   1   7   1 79051.0 1218.47   2
   1   7   2-78.5343 105.852   2
   1   7   3 9903.57 459.156   2
   1   7   4 42278.2 405.939   2
   1   7   5 20771.9 231.196   2
   1   7   6 2345.29 95.8228   2
  -1  -7  -7 50135.7 403.941   2
  -1  -7  -8 257.068 94.5599   2
   1   7   9 14.2439 84.5405   2
   1   7  10 4852.32 194.625   2
   1   7  11 2858.01 141.111   2
   1   7  12 829.839 76.7799   2
  -1   8  12 18.8650 48.1143   2
  -1   8  11 442.124 70.7467   2
  -1  -8  10 195.795 44.5241   2
  -1  -8   9 2019.64 83.6868   2
  -1  -8   8-7.46642 43.3424   2
  -1   8   7 358.575 45.6878   2
  -1   8   6 3644.31 102.784   2
  -1   8   5 241.097 49.6988   2
  -1   8   4 273.007 39.7771   2
  -1   8   3 2164.19 69.1279   2
  -1   8   2 170.102 61.3021   2
   1   8  -1 19017.9 582.383   2
   1   8   0 7077.03 407.469   2
   1   8   1 1194.08 86.3612   2
   1   8   2 396.682 48.5782   2
   1   8   3 16664.3 263.049   2
   1   8   4 9789.68 215.143   2
   1   8   5 13842.9 279.216   2
  -1  -8  -6 10835.8 282.008   2
  -1  -8  -7 2233.66 143.403   2
  -1  -8  -8 94.9695 67.7083   2
   1   8   9 12093.9 283.135   2
   1   8  10 1136.50 105.145   2
   1   8  11 2736.20 125.760   2
   1   8  12 258.819 27.9994   2
  -1  -9  12 310.197 34.3617   2
  -1  -9  11 7472.65 149.013   2
  -1  -9  10-14.6915 49.7154   2
   1  -9  -7 1205.05 70.4913   2
  -1  -9   6 13234.5 156.771   2
   1  -9  -5 54379.9 310.594   2
  -1   9   4 14386.6 132.099   2
   1  -9  -3 6325.10 124.650   2
   1  -9  -2 7815.34 143.117   2
   1   9  -1 4871.31 108.874   2
   1   9   0 46.9870 44.9560   2
   1   9   1 30019.9 257.715   2
   1   9   2 9075.31 150.108   2
   1   9   3 11255.9 170.363   2
   1   9   4 993.608 71.0044   2
  -1  -9  -5 29075.4 301.944   2
  -1  -9  -6 5339.36 204.881   2
  -1  -9  -7 10354.2 268.667   2
   1   9   8 187.412 53.1415   2
   1   9   9 165.702 74.4509   2
   1  -9  10 328.686 43.8679   2
   1  -9  11 4835.03 77.3243   2
  -1 -10  11 47.4536 27.6178   2
  -1 -10  10 1157.74 70.1245   2
  -1 -10   9 2945.00 114.530   2
  -1 -10   8 205.549 59.9424   2
  -1 -10   7 3048.33 139.177   2
   1 -10  -6 2303.59 88.1587   2
   1 -10  -5 3929.34 110.116   2
   1 -10  -4 1907.80 67.3121   2
   1 -10  -3 46145.3 276.155   2
   1 -10  -2 2311.73 89.9499   2
   1 -10  -1 6252.16 134.006   2
  -1 -10   0 4071.73 111.684   2
   1  10   1 4122.26 107.854   2
  -1 -10  -2 494.110 60.5992   2
  -1 -10  -3 37378.8 320.871   2
  -1 -10  -4 41.6228 42.6484   2
  -1 -10  -5 5816.66 136.009   2
  -1 -10  -6 2151.89 88.0099   2
  -1 -10  -7 132.997 47.1926   2
   1 -10   8 17.6805 37.9844   2
   1 -10   9 1746.56 62.7292   2
   1 -10  10 521.483 33.2677   2
  -1 -11  10 138.583 30.4256   2
  -1 -11   9 1326.93 69.6078   2
  -1 -11   8 386.330 62.2070   2
  -1 -11   7 1031.93 81.6915   2
   1 -11  -6 1482.80 66.1722   2
   1 -11  -5 16376.0 196.457   2
  -1 -11   4 4054.67 104.773   2
   1 -11  -3 213.190 45.7286   2
   1 -11  -2 2452.44 90.2244   2
   1 -11  -1 2721.26 95.9020   2
  -1 -11   0 523.190 60.6828   2
  -1 -11  -1 3582.49 108.295   2
  -1 -11  -2 2357.10 88.6442   2
  -1 -11  -3 2446.74 89.9190   2
  -1 -11  -4 52.6873 45.1584   2
  -1 -11  -5 12534.3 178.305   2
  -1 -11  -6 2.97579 39.5256   2
  -1 -11  -7 1410.34 51.8425   2
   1 -11   8 842.289 45.0571   2
   1 -11   9-3.65006 28.5113   2
  -1 -12   8 1025.13 57.5649   2
  -1 -12   7 1316.42 75.7295   2
  -1 -12   6 502.335 62.7669   2
  -1 -12   5 2627.42 112.936   2
  -1 -12   4 993.552 84.1329   2
  -1 -12   3 4206.73 152.472   2
   1 -12  -2 9.48223 53.5453   2
   1 -12  -1 1170.93 67.5080   2
  -1 -12   0 5657.52 119.295   2
  -1 -12  -1 258.615 47.5588   2
  -1 -12  -2 554.278 56.4260   2
  -1 -12  -3 1454.73 56.9213   2
  -1 -12  -4 61.4168 36.5296   2
  -1 -12  -5 2178.24 70.9726   2
  -1 -12  -6 1622.14 57.4662   2
   1 -12   7 734.235 48.8712   2
  -1 -13   7 1747.80 59.1514   2
  -1 -13   6 1185.14 64.5580   2
  -1 -13   5 3891.37 111.956   2
  -1 -13   4 5752.57 145.533   2
  -1 -13   3 49.5890 56.1621   2
   1 -13  -1 434.904 53.2811   2
   1 -13   0 131.393 36.6307   2
  -1 -13  -1 3269.49 67.0213   2
  -1 -13  -2 134.607 28.8181   2
  -1 -13  -3 2061.14 62.4480   2
  -1 -13  -4 2821.36 66.6293   2
  -1 -13  -5 3850.80 67.1999   2
  -1 -14   4 813.690 47.4163   2
  -1 -14   3 3656.90 93.8843   2
  -1 -14   0 3899.31 68.4374   2
  -1 -14  -1 484.486 45.2473   2
  -1 -14  -2 4.06615 35.0578   2
  -2   0  14-27.5875 71.8982   2
  -2   0  12 1698.56 133.013   2
   2   0 -10 66287.3 565.953   2
   2   0  -8-1.07627 151.918   2
   2   0  -6 208426. 1681.45   2
   2   0  -4 54336.1 699.498   2
   2   0  -2 61104.2 416.360   2
   2   0   2 7056.15 183.165   2
   2   0   4 2161.28 102.526   2
   2   0   6 85491.8 1051.74   2
   2   0   8 24719.2 247.584   2
   2   0  10 16811.7 225.452   2
   2   0  12 25384.9 238.351   2
   2  -1 -15 336.793 45.1295   2
  -2  -1  14 2363.25 87.1834   2
  -2  -1  13 242.006 60.0285   2
  -2  -1  12 377.750 71.0737   2
  -2  -1  11 814.553 77.0818   2
   2   1 -10 18727.9 215.434   2
   2   1  -9 278.154 53.3084   2
   2  -1  -8 62589.7 794.536   2
   2  -1  -7 4081.68 207.428   2
   2  -1  -6 13723.4 323.291   2
   2  -1  -5 2582.70 141.446   2
   2  -1  -4 1853.52 142.482   2
   2  -1  -3 972.500 103.569   2
   2  -1  -2 1827.61 70.6705   2
   2  -1  -1 651310. 1012.07   2
   2  -1   0 3274.46 110.082   2
   2   1   1 185738. 1075.70   2
   2   1   2 1591.72 47.6999   2
   2   1   3 6592.66 108.605   2
   2  -1   4 46706.9 331.999   2
   2  -1   5 2289.75 128.733   2
   2  -1   6 12322.9 230.835   2
   2  -1   7 483.486 97.0086   2
   2  -1   8 22596.1 168.018   2
   2  -1   9 1209.38 54.4928   2
   2   1  10 142.979 41.0099   2
   2  -1  11 9388.76 117.603   2
   2  -1  12 3369.72 81.1545   2
   2   1  13 317.609 66.0982   2
  -2   2  14 12.4841 34.9288   2
  -2  -2  13 99.6698 55.9155   2
  -2  -2  12 15945.4 232.741   2
  -2  -2  11 8327.40 173.624   2
  -2  -2  10 211.250 58.5123   2
   2  -2  -9 2389.45 83.0699   2
   2  -2  -8 3563.72 208.387   2
   2  -2  -7 2377.42 172.955   2
   2  -2  -6 893.801 114.583   2
   2  -2  -5 5678.79 284.138   2
   2  -2  -4 107544. 1037.82   2
   2  -2  -3 9566.27 278.425   2
   2   2  -2 25438.1 224.391   2
   2   2  -1 2637.00 78.9115   2
   2  -2   0 249825. 638.498   2
   2  -2   1 38559.6 386.482   2
   2  -2   2 21681.7 429.828   2
   2  -2   3 1471.32 102.348   2
   2  -2   4 17475.1 310.358   2
   2  -2   5 19953.1 350.382   2
   2   2   6 64299.1 658.203   2
   2   2   7 2634.29 89.6649   2
   2   2   8 52383.6 295.997   2
   2  -2   9 1964.18 73.2445   2
   2  -2  10 15338.0 230.411   2
   2  -2  11 1029.07 79.2648   2
   2  -2  12 5128.65 121.735   2
   2   2  13 235.295 64.4541   2
  -2   3  14 5842.49 159.579   2
   2   3 -13 468.755 49.2136   2
  -2  -3  12 9276.75 178.262   2
  -2  -3  11 4418.05 131.729   2
  -2  -3  10 10281.3 182.864   2
  -2  -3   9 8825.43 146.506   2
  -2  -3   8 38562.5 366.214   2
   2   3  -7 5804.95 246.432   2
   2  -3  -6 33168.7 723.977   2
   2  -3  -5 40634.5 729.720   2
   2  -3  -4 15381.7 415.346   2
   2  -3  -3 1422.30 143.071   2
   2   3  -2 11789.7 230.568   2
   2   3  -1 48779.6 346.351   2
  -2   3   0 386490. 868.662   2
   2  -3   1 55537.7 696.905   2
   2  -3   2 7316.91 283.453   2
   2  -3   3 497.918 105.164   2
   2   3   4 122044. 881.118   2
   2   3   5 3436.07 163.932   2
   2   3   6 23503.7 417.150   2
   2   3   7 304.671 41.6854   2
   2   3   8 32024.1 241.051   2
   2  -3   9 3417.47 121.960   2
   2  -3  10 14979.1 227.350   2
   2  -3  11 143.794 60.6305   2
   2  -3  12 1273.14 74.5731   2
   2   3  13 68.9605 54.0990   2
  -2   4  14 1832.66 87.0583   2
  -2   4  13 288.308 79.6594   2
  -2   4  12 6443.20 202.381   2
  -2   4  11 3527.86 162.186   2
  -2  -4  10 24131.2 275.813   2
   2  -4  -9 64.2848 48.2645   2
  -2  -4   8 341.909 48.6359   2
   2  -4  -7 53.2295 117.021   2
   2  -4  -6 11121.5 438.055   2
   2  -4  -5 11209.6 406.384   2
   2  -4  -4 45341.5 737.580   2
   2  -4  -3 1569.69 107.072   2
   2   4  -2 3710.05 149.802   2
  -2   4   1 20674.0 288.221   2
  -2   4   0 75060.0 404.554   2
   2  -4   1 98794.6 1025.25   2
   2  -4   2 747.002 127.599   2
   2  -4   3 23324.9 542.613   2
   2  -4   4 30396.3 640.082   2
   2   4   5 5957.04 226.159   2
   2   4   6 316.963 90.8702   2
   2   4   7 470.705 59.4004   2
   2   4   8 2287.22 96.4112   2
   2   4   9 7035.78 166.234   2
   2  -4  10 4029.16 132.064   2
   2  -4  11 1209.49 77.8783   2
   2   4  12 6029.05 187.686   2
   2   4  13 20.2143 51.4544   2
  -2  -5  14 1557.64 69.3853   2
  -2   5  13 2.81703 56.1669   2
  -2   5  12 2317.16 126.169   2
  -2   5  11 435.710 89.5606   2
  -2   5  10 114.846 72.2497   2
   2   5  -9 544.781 85.4943   2
  -2   5   8 43197.8 356.243   2
  -2   5   7 7140.09 289.823   2
  -2   5   6 33545.1 565.067   2
  -2   5   5 1051.28 119.532   2
  -2   5   4 24918.1 423.998   2
  -2   5   3 3606.60 131.915   2
  -2   5   2 54228.2 558.187   2
  -2   5   1 4846.45 183.605   2
   2   5   0 186.987 111.432   2
   2   5   3 20137.9 606.856   2
   2   5   4 31587.4 785.424   2
   2   5   5 8483.82 438.373   2
   2   5   6 1005.29 71.4201   2
   2   5   7 16006.3 176.179   2
  -2  -5  -8 4558.52 109.562   2
   2   5   9 308.181 73.3243   2
   2  -5  10 5828.34 146.987   2
   2  -5  11 459.554 64.5987   2
   2   5  12 469.221 83.1019   2
   2   5  13 404.890 52.7678   2
  -2  -6  13 150.522 36.1274   2
  -2  -6  12 1662.97 75.1993   2
  -2   6  11 1296.71 109.613   2
  -2   6  10 17628.1 304.850   2
  -2   6   9 8615.54 212.658   2
  -2   6   8 703.525 203.871   2
  -2   6   7 5947.06 273.789   2
  -2   6   6 10514.1 334.694   2
   2  -6  -5 8027.01 275.798   2
  -2   6   4 69168.7 1041.51   2
  -2   6   3 2679.08 213.482   2
  -2   6   2 2420.83 166.607   2
  -2   6   1 5719.23 186.445   2
   2   6   0 56270.8 1030.62   2
   2   6   4 330.695 168.577   2
   2   6   5 1030.37 66.2053   2
   2   6   6 29335.2 287.549   2
   2   6   7 5593.06 112.916   2
  -2  -6  -8 25294.3 233.595   2
   2   6   9 1709.34 94.3187   2
   2  -6  10 73.9872 63.3034   2
   2   6  11 0.83908 83.3882   2
   2   6  12 11194.9 214.349   2
  -2  -7  13 422.838 39.7612   2
  -2  -7  12 2379.33 102.845   2
  -2  -7  11 3068.99 97.4336   2
  -2  -7  10 394.779 55.8578   2
  -2  -7   9-30.7309 77.7409   2
  -2   7   7 404.685 266.083   2
  -2   7   6 832.615 205.656   2
  -2   7   5 8516.64 404.011   2
  -2   7   4 1591.40 190.909   2
  -2   7   3 12005.0 411.008   2
   2   7  -2 7486.21 411.518   2
   2   7  -1 782.091 159.041   2
  -2  -7  -3 8761.70 209.237   2
  -2  -7  -5 24594.9 270.024   2
   2   7   6 121.091 77.8059   2
  -2  -7  -7 129.547 61.1284   2
  -2  -7  -8 1290.07 84.3194   2
   2   7   9 1581.76 134.062   2
   2   7  10 8015.06 230.555   2
   2   7  11 2477.44 127.174   2
   2   7  12 449.863 59.9486   2
  -2  -8  12 1955.90 52.3640   2
  -2  -8  11 49.0709 47.7332   2
  -2  -8  10 3975.23 154.927   2
  -2   8   6 880.603 310.711   2
  -2   8   5 711.095 248.814   2
  -2   8   4 16153.0 553.074   2
   2   8  -1 49.8913 145.357   2
  -2  -8  -3 12078.5 261.076   2
  -2  -8  -5 9047.41 261.732   2
  -2  -8  -8 7780.68 227.074   2
   2   8   9 50.8820 69.1267   2
   2   8  10 1066.35 93.4590   2
   2  -8  11 846.845 40.4974   2
  -2  -9  11 1786.98 79.9646   2
  -2  -9  10 913.802 52.9748   2
  -2  -9   9 267.329 68.2586   2
  -2  -9  -6 2119.28 138.631   2
  -2  -9  -7 290.614 53.6945   2
  -2  -9  -8 2034.47 79.0968   2
   2  -9   9 32.7104 38.7388   2
   2  -9  10 7059.11 98.1803   2
  -2 -10  11 70.6900 28.2851   2
  -2 -10  10 2963.74 95.3280   2
  -2 -10  -7 10.7426 38.9399   2
   2 -10   8 1797.02 78.5289   2
   2 -10   9 2211.48 56.6280   2
  -2 -11   9 59.6390 37.9467   2
  -2 -11  -7 439.591 38.0049   2
   2  11   8 130.073 49.1270   2
   3   0 -15 722.426 51.3319   2
  -3   0  13 10614.8 258.872   2
  -3   0  11 26895.9 413.454   2
   3   0  -9 14664.2 261.398   2
   3   0  -7 22620.1 656.691   2
   3   0  -5 145.515 105.604   2
   3   0  -3 29099.3 289.714   2
   3   0  -1 204589. 743.486   2
   3   0   1 16588.1 253.828   2
   3   0   3 29216.3 358.210   2
   3   0   5 117091. 1336.85   2
   3   0   7 1682.42 103.323   2
   3   0   9 22658.0 376.975   2
   3   0  11 11917.1 257.467   2
   3  -1 -15 669.329 49.8322   2
  -3   1  14 90.9431 39.5428   2
  -3  -1  13 111.459 56.2501   2
  -3  -1  12 1131.75 84.2375   2
  -3  -1  11 346.163 64.4946   2
   3   1 -10 5626.19 124.315   2
   3  -1  -9 13182.8 175.310   2
   3  -1  -8 4405.16 131.600   2
   3  -1  -7 764.325 118.263   2
   3  -1  -6 1579.70 128.892   2
   3   1  -5 12889.8 302.770   2
   3  -1  -4 662.018 112.229   2
   3  -1  -3 27346.4 282.397   2
   3  -1  -2 6641.16 144.531   2
   3  -1  -1 30773.8 260.987   2
   3  -1   0 68729.4 321.370   2
   3  -1   1 34072.3 387.636   2
   3  -1   2 188.298 59.8332   2
   3  -1   3 13161.3 277.576   2
   3  -1   4 12987.4 289.825   2
   3  -1   5 2802.82 164.464   2
   3  -1   6 1532.32 135.252   2
   3  -1   7 20761.2 177.106   2
   3  -1   8 671.929 55.1218   2
   3  -1   9 5804.64 116.419   2
   3  -1  10 2147.63 76.0901   2
   3   1  11 172.008 44.2957   2
   3  -1  12 53.6319 62.9675   2
  -3   2  14 214.494 40.0273   2
   3   2 -13 7736.71 144.092   2
  -3  -2  12 522.955 70.9911   2
  -3  -2  11 44.7375 52.5983   2
  -3  -2  10 1173.20 77.2610   2
   3  -2  -9 14921.9 186.399   2
   3  -2  -8 1684.45 69.1433   2
   3  -2  -7 8274.99 295.671   2
   3  -2  -6 27141.9 481.408   2
   3  -2  -5 10679.8 395.042   2
   3  -2  -4 2717.21 197.253   2
   3  -2  -3 63302.4 456.830   2
   3   2  -2 1627.56 75.5180   2
   3  -2  -1 68685.4 407.771   2
   3  -2   0 71340.1 578.870   2
   3  -2   1 2084.80 120.759   2
   3  -2   2 7521.28 222.965   2
   3  -2   3 14105.5 309.388   2
   3  -2   4 5462.21 205.187   2
   3  -2   5 74871.0 758.324   2
   3   2   6 9401.99 119.595   2
   3   2   7 14.6163 45.4613   2
   3  -2   8 907.439 56.7908   2
   3  -2   9 24040.1 223.763   2
   3  -2  10 13582.6 166.742   2
   3  -2  11 2843.58 100.784   2
   3   2  12 493.395 48.6069   2
  -3   3  14-5.78342 31.9179   2
  -3   3  13-37.0682 39.7957   2
   3   3 -12 429.308 55.5426   2
  -3   3  11-3.79854 64.1917   2
  -3  -3  10 4532.10 125.475   2
  -3  -3   9 31602.4 270.278   2
   3   3  -8 1425.87 90.9634   2
   3  -3  -7 1382.82 147.946   2
   3  -3  -6 50040.0 918.544   2
   3  -3  -5 22618.0 563.882   2
   3  -3  -4 12070.6 383.080   2
   3  -3  -3 28953.0 542.554   2
   3   3  -2 8988.41 171.887   2
   3   3  -1 103024. 545.169   2
   3   3   0 8172.94 232.000   2
   3   3   1 80633.1 728.533   2
   3   3   2 2317.06 145.085   2
   3   3   3 45497.9 587.827   2
   3   3   4 1001.68 114.187   2
   3   3   5 17373.4 394.011   2
   3   3   6 41.4317 38.4732   2
   3   3   7 5922.28 122.353   2
   3   3   8 87.7091 35.6822   2
   3   3   9 875.691 63.1552   2
   3  -3  10 4579.60 132.667   2
   3   3  11 478.223 62.6703   2
   3   3  12 191.009 41.9721   2
  -3  -4  14 1303.14 78.6274   2
  -3   4  13 7411.27 177.766   2
   3   4 -12 315.105 52.2903   2
   3   4 -11 104.289 48.5334   2
   3   4 -10 7115.71 143.917   2
   3  -4  -9 5087.98 111.681   2
   3  -4  -8 42.2690 59.4801   2
   3   4  -7 50438.7 442.103   2
   3  -4  -6 4907.89 310.994   2
   3  -4  -5 1224.96 163.230   2
   3  -4  -4 589.355 122.472   2
   3  -4  -3 5045.46 188.656   2
   3   4  -2 4815.32 183.091   2
   3   4  -1 144128. 971.511   2
   3   4   0 45617.6 572.510   2
   3   4   1 4414.83 195.556   2
   3   4   2 28381.0 474.463   2
   3   4   3 27166.3 482.218   2
   3   4   4 202.720 74.2854   2
   3   4   5 15116.0 177.112   2
   3   4   6 947.382 46.7310   2
  -3  -4  -7 542.878 53.1153   2
   3  -4   8 82.1135 62.1620   2
   3  -4   9 20219.4 266.325   2
   3  -4  10 3483.74 119.107   2
   3  -4  11 2062.38 85.2205   2
   3   4  12 606.792 67.0729   2
  -3  -5  14 29.8635 35.3023   2
  -3  -5  13 206.151 69.0357   2
  -3   5  12-64.1190 59.0370   2
  -3   5  11 8131.24 225.336   2
   3   5 -10 88.8630 68.4938   2
   3   5  -9 16334.8 296.818   2
  -3   5   8 96.9200 64.9573   2
  -3   5   7 965.066 76.7178   2
   3  -5  -6 3448.03 278.359   2
   3  -5  -5 47990.3 891.875   2
   3  -5  -4 3892.71 259.069   2
  -3   5   3 17779.0 288.787   2
   3   5  -2 850.805 182.291   2
   3   5  -1 5041.55 319.521   2
   3   5   0 37276.8 837.839   2
   3   5   1 8843.67 283.933   2
   3   5   2 69.2760 90.1089   2
   3   5   3 1675.74 147.709   2
   3   5   4 8619.15 308.334   2
   3   5   5 4823.34 93.6752   2
   3   5   6 22628.7 209.869   2
  -3  -5  -7 24675.5 235.672   2
   3  -5   8 6198.71 153.058   2
   3  -5   9 289.700 72.3978   2
   3  -5  10 1061.94 78.5512   2
   3   5  11 332.928 50.3925   2
   3   5  12 46.0548 48.2508   2
  -3  -6  13 4415.84 73.5200   2
  -3  -6  12 56.7908 68.9413   2
  -3  -6  11 4261.44 178.068   2
  -3   6   7 7742.00 191.289   2
  -3   6   6 18235.2 271.435   2
   3  -6  -5 11906.4 211.490   2
  -3   6   4 7305.99 340.502   2
   3   6  -3 7096.68 409.806   2
   3   6  -2 3726.71 329.660   2
   3   6  -1 35292.8 874.758   2
   3   6   0 1041.50 196.073   2
   3   6   1 11794.7 543.556   2
   3   6   2 1650.66 249.831   2
   3   6   3 1790.51 101.952   2
   3   6   4 6587.64 129.089   2
   3   6   5 18193.9 185.996   2
   3   6   6 10887.3 151.837   2
  -3  -6  -7 740.621 59.6876   2
   3  -6   8 1543.57 92.8904   2
   3  -6   9 3850.47 124.944   2
   3   6  10 68.6211 55.5783   2
   3   6  11 3478.91 133.349   2
  -3  -7  13 47.0632 31.5966   2
  -3  -7  12 158.794 30.8742   2
  -3  -7  11 931.589 97.8966   2
  -3  -7  10-5.36979 78.7130   2
  -3  -7   9 11508.9 293.173   2
  -3  -7   8 1286.06 130.756   2
  -3  -7   7 14196.8 327.516   2
  -3   7   6 6033.12 186.504   2
  -3  -7   5 5033.80 123.813   2
  -3  -7   4 12.9319 40.1541   2
   3   7  -3 8225.95 202.552   2
   3   7  -2 8202.45 497.969   2
   3   7  -1 1681.01 227.874   2
   3   7   0 13613.7 242.333   2
   3   7   1 47796.7 325.786   2
   3   7   2 5874.79 122.046   2
   3   7   3 50349.1 353.838   2
   3   7   4 21062.8 228.533   2
   3   7   5 32349.7 250.080   2
  -3  -7  -6 2399.93 84.6056   2
  -3  -7  -7 15073.6 181.600   2
   3  -7   8 1067.24 78.6732   2
   3   7   9 2997.81 153.826   2
   3   7  10 3162.02 146.244   2
   3   7  11 361.890 59.7193   2
  -3  -8  12 80.5196 24.2759   2
  -3  -8  11 63.6106 32.7255   2
  -3  -8  10 137.596 42.3534   2
  -3  -8   9 2850.26 94.5287   2
  -3  -8   8 174.348 52.8165   2
  -3  -8   7 1102.17 77.5917   2
  -3  -8   6 627.995 66.9682   2
  -3  -8   5 12390.0 195.648   2
  -3  -8   4 4246.33 181.026   2
   3   8  -3 2333.19 89.1992   2
   3   8  -2 315.729 260.908   2
   3   8  -1 29235.9 352.367   2
   3   8   0 2874.32 95.1422   2
   3   8   1 221.906 52.3055   2
   3   8   2 235.709 49.2323   2
   3   8   3 19377.0 231.542   2
   3   8   4 6433.85 205.738   2
  -3  -8  -5 15370.8 176.464   2
  -3  -8  -6 2917.90 86.0176   2
  -3  -8  -7 576.452 63.3661   2
   3   8   8 124.166 66.0567   2
   3   8   9 4589.07 175.128   2
   3   8  10 1469.56 97.2686   2
  -3  -9  11 3268.39 62.6558   2
  -3  -9  10 416.162 38.7965   2
  -3  -9   9 2559.66 81.5090   2
  -3  -9   8 5543.62 123.944   2
  -3  -9   7 1177.88 71.1934   2
  -3  -9   6 6935.69 147.191   2
  -3  -9   5 27992.1 289.589   2
  -3  -9   4 15530.4 320.235   2
   3   9  -2 336.235 363.795   2
   3   9  -1 1062.13 71.8149   2
   3   9   0 50.2839 52.7245   2
   3   9   1 27543.3 284.215   2
   3   9   2 254.298 85.6195   2
   3   9   3 11031.5 188.209   2
  -3  -9  -4 615.799 69.3031   2
  -3  -9  -5 2803.18 104.479   2
  -3  -9  -6 27.0015 49.9522   2
  -3  -9  -7 13652.9 183.432   2
   3   9   8 814.513 91.2389   2
   3   9   9 1790.42 107.121   2
   3   9  10 487.676 50.6677   2
  -3 -10  10 472.052 43.0299   2
  -3 -10   9 1669.16 79.1957   2
  -3 -10   8 60.1010 35.5499   2
  -3 -10   7 7085.89 132.223   2
  -3 -10   6 163.803 69.8649   2
  -3 -10   5 673.446 92.1866   2
   3  10  -2 367.172 83.7705   2
   3  10  -1 2979.32 103.338   2
   3  10   0 129.302 73.5529   2
   3  10   1 158.260 51.1376   2
   3  10   2 102.533 49.8346   2
   3  10   3 7484.09 206.676   2
   3  10   4 553.046 62.5301   2
   3  10   5 234.660 50.9960   2
  -3 -10  -6 377.579 81.9616   2
  -3 -10  -7 4120.71 142.874   2
   3  10   8-12.7101 58.7863   2
   3  10   9 1548.79 74.0700   2
  -3 -11   9 2123.25 67.8046   2
  -3 -11   8 277.115 46.7611   2
  -3 -11   7 613.899 66.5608   2
  -3 -11   6 167.808 57.3242   2
  -3 -11   5 9277.32 206.758   2
   3  11  -3 2456.81 130.922   2
   3  11  -2 111.306 68.3760   2
   3  11  -1-50.7710 66.4900   2
   3  11   1 3842.56 106.762   2
   3  11   2 852.095 64.9053   2
  -3 -11  -3 5613.96 120.207   2
  -3 -11  -4 2949.16 143.400   2
  -3 -11  -5 2553.56 124.734   2
  -3 -11  -6 1417.26 95.0496   2
   3  11   7 556.358 63.6077   2
   3  12  -8 18.0399 30.5966   2
   3  12  -7 369.685 34.2809   2
   3  12  -6-5.17397 30.5579   2
   3  12  -5 16360.4 169.201   2
   3  12  -4 2328.52 106.870   2
   3  12  -3 3923.60 131.063   2
   3  12  -2 1285.14 86.2716   2
   3  12  -1 7021.54 171.493   2
   3  12   0 5982.97 115.040   2
   3  12   1 2121.50 73.0051   2
  -3 -12  -2 668.328 82.9654   2
  -3 -12  -3 936.876 91.2745   2
  -3 -12  -4 96.3241 56.6227   2
  -3 -12  -5 2343.60 100.078   2
   3  12   6 1238.39 65.1731   2
  -3 -13   5 3167.58 86.4894   2
   3  13  -4 1290.61 59.3159   2
   3  13  -3 2899.87 85.9856   2
  -3 -13  -2 315.929 58.5907   2
  -3 -13  -3 6520.71 139.223   2
  -3 -13  -4 94.7648 38.0984   2
   4   0 -14 340.097 61.8401   2
  -4   0  12 403.583 81.8912   2
  -4   0  10 25090.2 402.019   2
   4   0  -8 4620.20 152.103   2
   4   0  -6 18332.8 580.623   2
   4   0  -4 35054.1 665.206   2
   4   0  -2 222.217 56.6306   2
   4   0   0 48696.0 753.161   2
   4   0   2 28907.3 657.161   2
   4   0   4 58677.5 1049.70   2
   4   0   6 24435.7 262.123   2
   4   0   8 26360.5 422.271   2
   4   0  10 19817.3 342.698   2
   4   0  12 3835.94 101.892   2
   4   1 -14 352.239 44.4968   2
   4   1 -13-42.5002 49.7643   2
   4   1 -12 2142.23 93.9703   2
  -4  -1  11 3771.91 116.929   2
  -4  -1  10 11897.7 196.673   2
   4  -1  -9 3539.57 100.123   2
   4  -1  -8 15838.1 188.788   2
   4  -1  -7 9187.94 326.066   2
   4  -1  -6 325.906 107.460   2
   4  -1  -5 9424.42 282.654   2
   4   1  -4 680.029 85.8947   2
   4  -1  -3 199.682 42.0888   2
   4  -1  -2-20.5802 41.6261   2
   4  -1  -1 108668. 1075.13   2
   4  -1   0 5192.98 184.034   2
   4  -1   1 25019.2 401.314   2
   4   1   2 258.935 83.3059   2
   4  -1   3 4657.95 208.314   2
   4  -1   4 22029.3 464.546   2
   4  -1   5 3491.63 70.6201   2
   4  -1   6 9243.66 132.238   2
   4  -1   7 127.724 60.9173   2
   4  -1   8 1929.24 99.4770   2
   4  -1   9 5557.40 144.341   2
   4  -1  10 620.119 64.8242   2
   4  -1  11-27.1034 49.0436   2
   4  -1  12 4383.29 114.163   2
   4   2 -14 1317.08 54.6627   2
   4   2 -13 259.254 66.3448   2
   4   2 -12 2111.77 91.5341   2
   4   2 -11 9789.51 177.101   2
   4   2 -10 359.678 68.5200   2
   4  -2  -9 1969.69 103.361   2
   4  -2  -8 15974.3 442.909   2
   4  -2  -7 4270.10 130.632   2
   4  -2  -6 276.553 90.3140   2
   4   2  -5 1132.30 122.865   2
   4  -2  -4 47484.8 776.510   2
   4  -2  -3 264.606 61.1056   2
   4  -2  -2 92324.3 629.636   2
   4  -2  -1 7847.15 226.537   2
   4  -2   0 202461. 1166.83   2
   4   2   1 530.686 90.9550   2
   4  -2   2 5130.09 201.079   2
   4  -2   3-7.83694 87.7671   2
   4  -2   4 6011.48 343.655   2
   4  -2   5 3712.49 82.0021   2
   4   2   6 11118.2 145.349   2
   4   2   7 4.41916 42.8923   2
   4  -2   8 27397.9 241.543   2
   4  -2   9 374.030 48.1957   2
   4  -2  10 3073.24 103.905   2
   4  -2  11 1379.92 67.8356   2
   4  -2  12 1240.38 75.1791   2
   4  -3 -14 358.435 28.5537   2
   4   3 -13 84.4080 53.5449   2
   4   3 -12 2740.24 92.0891   2
   4   3 -11 6335.99 138.839   2
   4   3 -10 3376.82 167.315   2
   4   3  -9 19.6681 84.3466   2
   4   3  -8 24639.3 322.129   2
   4   3  -7 3988.27 131.415   2
   4  -3  -6 28389.5 539.465   2
   4  -3  -5 2539.73 210.639   2
   4  -3  -4 3524.58 224.234   2
   4  -3  -3 174.514 63.1309   2
   4  -3  -2 3409.28 120.138   2
   4   3  -1 254.506 70.3471   2
   4   3   0 254670. 1426.45   2
   4   3   1 3568.34 181.782   2
   4   3   2 412.861 96.7918   2
   4   3   3 18.4569 98.1124   2
   4   3   4 21659.3 178.709   2
   4  -3   5 1931.52 59.2561   2
   4   3   6 25702.3 218.239   2
   4   3   7 80.1407 60.3345   2
   4  -3   8 2359.86 73.0636   2
   4  -3   9 573.971 56.2157   2
   4  -3  10 1483.63 62.4526   2
   4  -3  11 1018.80 88.5775   2
   4  -4 -14 322.070 31.4772   2
   4   4 -13 73.1032 29.9746   2
   4   4 -12 1540.64 95.0479   2
   4   4 -11 3314.32 150.770   2
   4   4 -10 5726.48 198.448   2
   4   4  -9 111.567 79.6039   2
   4  -4  -8 1397.91 104.825   2
   4   4  -7 715.722 77.2543   2
   4   4  -6 5342.48 155.277   2
   4  -4  -5 1459.68 181.390   2
   4  -4  -4 15329.1 459.610   2
   4  -4  -3 181.017 105.146   2
   4   4  -2 5436.87 361.325   2
   4   4  -1 9020.00 292.639   2
   4   4   0 604.872 120.573   2
   4   4   1 77.8284 81.2492   2
   4   4   2 4346.45 212.887   2
   4   4   3 4961.21 137.817   2
   4   4   4 1902.87 66.0188   2
   4   4   5 2108.05 72.9546   2
   4   4   6 211.929 47.9511   2
   4  -4   7 1263.56 86.0436   2
   4   4   8 7075.24 111.855   2
   4  -4   9 846.972 58.2323   2
   4  -4  10 134.013 54.7219   2
   4  -4  11 713.180 50.5305   2
   4  -5 -13 166.024 35.1570   2
  -4  -5  12 4581.78 167.883   2
   4   5 -11 1124.54 67.8822   2
   4   5 -10 400.685 79.9720   2
   4   5  -9 556.184 88.4184   2
   4   5  -8 10818.1 190.758   2
   4  -5  -7 3696.54 111.867   2
   4  -5  -6 15747.3 207.421   2
   4   5  -5 2642.14 90.2231   2
  -4  -5   4 1009.21 87.5545   2
   4   5  -2 13780.7 596.778   2
   4   5  -1 3388.76 328.686   2
   4   5   0 3123.11 193.579   2
   4   5   1 15490.2 403.307   2
   4   5   2 6966.07 159.281   2
   4   5   3 7934.94 182.722   2
   4   5   4 11128.5 120.297   2
   4   5   5 15804.8 147.644   2
  -4  -5  -6 2678.66 87.4788   2
   4  -5   7 2940.68 118.238   2
   4   5   8 421.264 56.0001   2
   4  -5   9 869.382 72.3787   2
   4  -5  10 4794.38 111.673   2
   4   5  11 474.526 52.5786   2
  -4  -6  13 34.4367 38.4228   2
  -4  -6  12 30.8798 37.2736   2
  -4  -6  11 197.738 69.0360   2
  -4  -6  10 9421.62 255.219   2
   4   6  -9 8164.75 161.568   2
   4   6  -8 5145.74 134.747   2
   4   6  -7 5485.13 137.813   2
   4   6  -6 65.4644 49.0682   2
   4   6  -5 13986.5 207.649   2
   4   6  -4 55338.0 395.296   2
   4   6  -3 299.251 58.1293   2
   4   6  -2 5621.63 124.565   2
   4   6  -1 446.299 77.7963   2
   4   6   0 5071.57 158.910   2
   4   6   1 1467.65 106.531   2
   4   6   2 27724.5 256.257   2
   4   6   3 1554.94 111.496   2
   4   6   4 16851.6 180.895   2
  -4  -6  -5 23.5301 49.7363   2
  -4  -6  -6 10124.9 154.617   2
   4  -6   7 389.337 73.9093   2
   4   6   8 10103.8 149.807   2
   4   6   9 235.763 56.5197   2
   4   6  10 1565.88 98.2075   2
  -4  -7  12 829.830 68.7163   2
  -4  -7  11 345.440 73.4879   2
  -4  -7  10 3425.16 158.865   2
  -4  -7   9 164.079 48.1307   2
  -4  -7   8 1214.00 71.6628   2
  -4  -7   7 1282.61 74.7304   2
  -4  -7   6 4803.54 122.545   2
   4   7  -5 2542.30 78.8766   2
   4   7  -4 90.7936 66.1391   2
   4   7  -3 4433.08 122.174   2
   4   7  -2 4856.40 162.034   2
   4   7  -1 950.086 66.0181   2
   4   7   0 14436.2 272.841   2
   4   7   1 1543.73 77.2481   2
   4   7   2 1314.32 74.4599   2
   4   7   3 6868.97 209.870   2
  -4  -7  -4 36697.5 353.817   2
  -4  -7  -5 6187.35 118.779   2
  -4  -7  -6 124.575 44.6595   2
   4   7   7 98.4501 44.6028   2
   4   7   8 588.961 50.9056   2
   4   7   9 602.949 90.9998   2
   4   7  10 2526.65 101.729   2
  -4  -8  12-18.0357 28.5061   2
  -4  -8  11 36.6593 46.6571   2
  -4  -8  10 2885.68 132.188   2
  -4  -8   9 922.042 58.3254   2
  -4  -8   8 11.8816 46.3267   2
  -4  -8   7 717.126 66.1580   2
  -4  -8   6 2029.50 87.6303   2
  -4  -8   5 0.70003 90.1977   2
  -4  -8   4 6442.53 224.789   2
   4   8  -2 1215.41 359.733   2
   4   8  -1 2270.35 131.964   2
   4   8   0 4511.13 172.049   2
   4   8   1 2641.54 156.780   2
   4   8   2 12048.2 195.235   2
   4   8   3 3472.30 167.656   2
  -4  -8  -4 628.710 72.1643   2
  -4  -8  -5 592.902 70.5046   2
  -4  -8  -6 936.825 75.1623   2
   4   8   7 672.194 91.3344   2
   4   8   8 9066.51 225.909   2
   4   8   9-15.5965 62.1936   2
  -4  -9  10 14.1678 43.4838   2
  -4  -9   9 134.924 34.7497   2
  -4  -9   8 2103.56 75.4100   2
  -4  -9   7 195.138 46.3115   2
  -4  -9   6 10517.3 169.977   2
  -4  -9   5 2381.03 140.478   2
   4   9  -2 20020.4 362.527   2
   4   9  -1 506.383 87.5572   2
   4   9   0 8500.14 164.939   2
   4   9   1 362.157 61.4157   2
   4   9   2 764.586 68.2488   2
   4   9   3 0.96598 86.3629   2
  -4  -9  -4 11869.1 196.497   2
   4   9   5 53.8892 52.1041   2
  -4  -9  -6 4636.69 115.786   2
   4   9   7 121.981 63.3430   2
   4   9   8 909.563 86.5727   2
   4   9   9 223.594 45.5474   2
  -4 -10   8 1740.31 75.9958   2
  -4 -10   7 92.5918 49.2544   2
  -4 -10   6 365.479 59.2584   2
  -4 -10   5 2864.57 120.701   2
   4  10  -3 473.616 94.8190   2
   4  10  -2 165.205 86.3118   2
   4  10  -1 2333.72 134.492   2
   4  10   0 478.936 93.0828   2
   4  10   1 208.232 80.3973   2
   4  10   2 5696.08 193.778   2
  -4 -10  -3 504.076 63.4024   2
   4  10   4 289.956 54.2928   2
   4  10   5 252.644 48.5077   2
  -4 -10  -6 607.172 50.5000   2
   4  10   7 425.166 65.3929   2
   4  10   8 1333.63 67.1578   2
   4  11  -9 67.2768 30.1613   2
   4  11  -8 2651.65 91.8901   2
   4  11  -7 498.859 41.2114   2
   4  11  -6 9185.34 127.567   2
   4  11  -5 572.414 51.8137   2
   4  11  -4 1407.95 100.198   2
   4  11  -3 747.650 82.9089   2
   4  11  -2 2557.58 126.181   2
   4  11  -1-22.5403 68.4078   2
   4  11   0 10188.5 229.188   2
   4  11   1 329.932 74.4065   2
   4  11   2 69.4994 53.3183   2
  -4 -11  -3 1619.77 69.8976   2
  -4 -11  -4 3842.89 91.7764   2
  -4 -11  -5 1404.36 80.7782   2
   4  12  -7 2.01436 33.0044   2
   4  12  -6 22.2748 23.9800   2
   4  12  -5 740.868 40.3346   2
   4  12  -4 6412.48 149.817   2
   4  12  -3 403.308 62.4178   2
   4  12  -2 3865.61 125.886   2
   4  12  -1-10.3729 55.0476   2
   4  12   0 150.319 55.9159   2
   4  12   1 41.8784 50.7897   2
  -4 -12  -2 3502.11 81.8949   2
  -4 -12  -3 382.378 57.8915   2
  -4 -12  -4 1750.59 77.7760   2
   4  13  -3 542.651 28.8028   2
   4  13  -2 2385.90 71.3220   2
  -4 -13  -2 70.2823 32.7055   2
   5   0 -13 1141.65 94.2487   2
   5   0 -11 13467.2 304.174   2
   5   0  -9 20.5835 65.3477   2
   5   0  -7 7651.74 199.524   2
   5   0  -5 2834.73 233.692   2
   5   0  -1 12786.6 442.167   2
   5   0   1 2440.21 231.683   2
   5   0   3 52.4196 66.4928   2
   5   0   5 44352.2 361.192   2
   5   0   7 1677.70 145.319   2
   5   0   9 2662.76 153.153   2
   5   0  11 6051.80 137.851   2
   5  -1 -14 37.9271 27.8178   2
   5   1 -13 848.328 45.5105   2
   5   1 -12 311.453 59.3355   2
   5   1 -11 64.6105 60.5120   2
   5   1 -10 114.609 59.0668   2
   5   1  -9 9660.27 190.153   2
   5  -1  -8 301.061 76.0616   2
   5  -1  -7 195.129 148.151   2
   5  -1  -6 8639.14 309.523   2
   5   1  -5 103.489 120.934   2
   5  -1  -4 366.322 103.747   2
   5   1  -3 15866.1 452.602   2
   5  -1  -2 124.573 80.1342   2
   5  -1  -1 356.760 90.4740   2
   5  -1   0 26989.8 471.104   2
   5  -1   1 12051.0 334.895   2
   5  -1   2 662.110 97.3936   2
   5  -1   3 12264.6 214.151   2
   5  -1   4 522.924 54.1816   2
   5   1   5 142.823 78.0709   2
   5  -1   6 190.473 48.1687   2
   5  -1   7 4520.57 197.936   2
   5  -1   8 1379.88 94.4502   2
   5  -1   9 8956.98 171.461   2
   5  -1  10-42.4652 46.0833   2
   5  -1  11 420.275 40.7015   2
   5   2 -14 22.1824 23.3870   2
   5   2 -13 2939.66 68.0822   2
   5   2 -12 56.8182 48.0182   2
   5  -2 -11 499.277 69.3272   2
   5   2 -10 390.743 63.4988   2
   5   2  -9 1358.45 85.4047   2
   5  -2  -8 855.280 96.4662   2
   5  -2  -7 1511.29 156.184   2
   5  -2  -6 254.654 150.573   2
   5  -2  -5 18889.7 415.746   2
   5   2  -4 66.8291 104.268   2
   5   2  -3 5132.51 296.169   2
   5   2  -2 1591.80 113.999   2
   5   2  -1 51098.8 622.792   2
   5  -2   0 535.647 92.1533   2
   5  -2   1 854.043 137.204   2
   5  -2   2 284.990 53.7806   2
   5   2   3 862.916 79.2841   2
   5  -2   4 6698.18 130.934   2
   5  -2   5 21023.9 179.020   2
   5   2   6 3167.19 102.609   2
   5  -2   7 4421.38 138.102   2
   5  -2   8 798.165 78.2246   2
   5  -2   9 4352.03 121.759   2
   5  -2  10 2606.12 86.1069   2
   5  -2  11 1481.40 79.5653   2
   5   3 -13 504.365 37.0483   2
   5   3 -12 818.850 50.5916   2
   5   3 -11 1907.86 73.3376   2
   5   3 -10 1532.26 83.5526   2
   5   3  -9 9964.91 188.603   2
   5  -3  -8 881.919 97.7251   2
   5  -3  -7 10602.4 373.301   2
   5   3  -6 4021.13 226.271   2
   5   3  -5 6909.92 260.367   2
   5  -3  -2 11836.4 411.211   2
   5  -3  -1 31898.8 699.402   2
   5  -3   0 2571.81 223.630   2
   5   3   1 6794.85 176.748   2
   5   3   2 511.726 153.518   2
   5  -3   3 13736.4 568.987   2
   5   3   4 129.569 73.3697   2
   5   3   5 1724.17 77.0431   2
   5   3   6 230.037 55.2202   2
   5  -3   7 2172.29 104.102   2
   5  -3   8 314.615 66.1814   2
   5  -3   9 41.8048 53.2846   2
   5  -3  10 861.695 54.0581   2
   5  -3  11 1606.96 76.6806   2
   5   4 -13 2444.11 50.8089   2
   5   4 -12 37.5501 33.7259   2
   5   4 -11 83.8439 37.9061   2
   5   4 -10 691.381 56.3258   2
   5   4  -9 55.6875 61.3862   2
   5   4  -8 558.926 64.2775   2
   5  -4  -7 34185.1 639.177   2
   5   4  -6 187.776 181.894   2
   5  -4  -2 7308.84 347.193   2
   5  -4  -1 66270.0 1079.69   2
   5   4   0 28435.9 268.737   2
   5  -4   1 3994.81 286.902   2
   5  -4   2 1568.40 188.041   2
   5  -4   3 37.9488 71.9440   2
   5  -4   4 9108.41 217.667   2
   5   4   5 18061.7 248.826   2
   5   4   6 706.112 66.5569   2
   5   4   7 1662.27 72.0329   2
   5   4   8-25.0046 41.9876   2
   5  -4   9 2253.97 82.3044   2
   5  -4  10 669.815 75.6537   2
  -5  -5  13 2.84787 34.6123   2
   5   5 -12 102.356 28.6281   2
   5   5 -11 1188.63 51.9353   2
   5   5 -10 582.739 52.1419   2
   5   5  -9 9395.38 250.291   2
   5   5  -8 1878.59 134.259   2
   5  -5   0 13168.0 517.224   2
   5  -5   1 14438.2 566.572   2
   5  -5   2 382.563 206.586   2
   5  -5   3 5247.78 369.812   2
   5  -5   4 11811.7 268.544   2
   5  -5   5 5502.74 192.121   2
   5  -5   6 4600.04 138.422   2
   5  -5   7 3436.64 120.063   2
   5  -5   8 507.305 49.3591   2
   5  -5   9 3807.13 93.5478   2
   5  -5  10 2256.22 89.2412   2
  -5  -6  12 683.652 62.3042   2
  -5  -6  11 2722.75 131.660   2
   5   6 -10 829.104 60.5887   2
   5   6  -9-9.06664 49.2190   2
   5  -6   5 4852.19 179.581   2
   5   6   6-11.9658 59.7422   2
   5  -6   7 6490.87 143.456   2
   5  -6   8 662.184 57.9529   2
   5  -6   9 716.415 47.5111   2
  -5  -7  12 361.557 44.7440   2
  -5  -7  11 691.971 71.0379   2
  -5  -7  10 1953.03 117.247   2
  -5  -7   9 6489.70 201.108   2
   5  -7   6 212.679 71.0015   2
   5  -7   7 2950.52 92.8496   2
   5   7   8 181.374 68.4668   2
  -5  -8  11 1295.71 69.1681   2
  -5  -8  10 723.538 73.6645   2
   5   8   7 479.682 52.0624   2
   5   8   8 48.5448 49.0409   2
   5   9 -10 771.315 51.6724   2
   5   9   7 3610.09 118.883   2
   5  10   6 70.2238 47.9902   2
  -5 -12  -2 6514.74 119.331   2
   6   0 -12 251.861 76.4955   2
   6   0 -10 730.291 109.577   2
   6   0  -8 3400.07 178.237   2
   6   0  -6 4898.10 189.120   2
   6   0  -4 12621.5 283.712   2
   6   0  -2 1445.37 118.212   2
   6   0   0 1085.62 100.035   2
   6   0   2 4665.38 170.434   2
   6   0   4 32130.2 328.851   2
   6   0   6 1466.71 94.8378   2
   6   0   8 18027.5 329.230   2
   6   0  10 2162.59 88.0889   2
   6   1 -13 8.33057 31.4443   2
   6   1 -12 1509.39 73.8396   2
   6   1 -11 1457.94 82.7992   2
   6   1 -10 3492.40 120.339   2
   6   1  -9 1061.30 80.5459   2
   6   1  -8 272.203 69.4057   2
   6   1  -7 892.541 81.0337   2
   6   1  -6-23.2460 50.7691   2
   6   1  -5 2566.26 102.340   2
   6   1  -4 6221.98 145.995   2
   6   1  -3 1640.30 82.6626   2
   6  -1  -2 1982.06 87.6843   2
   6   1  -1 253.744 52.4554   2
   6  -1   0 7442.51 140.542   2
   6  -1   1 121.676 52.1835   2
   6  -1   2 896.266 54.7315   2
   6  -1   3 712.319 53.2649   2
   6  -1   4 2273.47 87.2455   2
   6   1   5 386.173 58.0494   2
   6   1   6 3909.91 132.490   2
   6  -1   7 31.5799 61.4711   2
   6  -1   8 35.2283 53.0537   2
   6  -1   9 3831.71 101.942   2
   6  -1  10 381.346 57.4378   2
   6   2 -13 110.322 30.4825   2
   6   2 -12 150.147 32.2116   2
   6   2 -11 778.834 49.7368   2
   6   2 -10 943.097 57.7339   2
   6   2  -9 62.0459 44.7308   2
   6   2  -8 10713.6 198.932   2
   6   2  -7 3648.84 120.507   2
   6   2  -6 594.076 68.5403   2
   6   2  -5 250.410 61.2925   2
   6   2  -4 7613.90 240.341   2
   6   2  -3 1294.25 126.260   2
   6   2  -2 26810.0 281.787   2
   6   2  -1 13139.2 178.453   2
   6   2   0 28382.3 214.792   2
   6   2   1 114.095 42.5193   2
   6  -2   2 960.420 57.9475   2
   6   2   3 285.798 49.6066   2
   6  -2   4 2442.20 88.0843   2
   6  -2   5 73.8131 42.6620   2
   6   2   6 117.485 52.7216   2
   6  -2   7 187.965 61.4128   2
   6  -2   8 2963.21 105.732   2
   6  -2   9-3.21980 45.5931   2
   6   3 -13 6.69886 32.5874   2
   6   3 -12 47.4795 27.4851   2
   6   3 -11 1039.57 52.2759   2
   6   3 -10 9132.09 133.061   2
   6   3  -9 747.069 59.9782   2
   6   3  -8 6946.63 128.442   2
  -6  -3   7 785.850 61.5644   2
   6   3  -6 11509.7 200.649   2
   6   3  -5 7.47867 80.6760   2
   6   3  -4 3818.47 186.095   2
   6   3  -3 528.743 123.187   2
   6   3  -2 348.120 58.5909   2
   6   3  -1 6756.85 108.398   2
   6   3   0 49239.4 284.940   2
   6   3   1 769.036 55.5995   2
   6  -3   2 2338.51 76.8309   2
   6  -3   3 856.204 53.4146   2
   6  -3   4 222.625 42.2482   2
   6   3   5 161.731 55.6114   2
   6   3   6 8492.82 145.853   2
   6  -3   7 131.899 62.7599   2
   6  -3   8 785.689 66.2500   2
   6   3   9 604.572 51.3455   2
   6   4 -12 107.708 31.7569   2
   6   4 -11 8.47367 31.1297   2
   6   4 -10 24.5596 36.5656   2
   6   4  -9 859.045 56.0979   2
   6   4  -8 2513.51 106.867   2
   6   4  -7 1539.29 92.6289   2
   6   4  -6 32.6639 59.4905   2
   6   4  -5 790.579 72.7800   2
   6   4  -4 4887.58 105.799   2
   6   4  -3 49.2973 50.6916   2
   6   4  -2 8251.31 170.534   2
   6   4  -1 16241.9 175.529   2
   6   4   0 371.893 61.8279   2
   6   4   1 5931.31 134.725   2
   6   4   2 1850.79 97.7299   2
   6   4   3 118.524 40.6841   2
   6   4   4 11062.0 162.927   2
   6   4   5 586.984 62.0920   2
   6  -4   6 54.9448 60.1489   2
   6  -4   7 481.323 92.9895   2
   6  -4   8 3198.13 92.5078   2
   6  -4   9 26.0975 49.2113   2
  -6  -5  12 2765.78 82.5504   2
   6   5 -11 2004.92 68.7838   2
   6   5 -10 233.812 47.5320   2
   6   5  -9 1036.59 71.6218   2
   6   5  -8 1096.97 80.5623   2
   6   5  -7 177.806 61.6936   2
   6   5  -6 1358.64 70.3899   2
   6   5  -5 4653.33 108.690   2
   6   5  -4 3148.03 92.0506   2
   6   5  -3-10.5105 54.2541   2
   6   5  -2 125.935 58.9903   2
   6   5  -1 1248.69 80.7945   2
   6   5   0 15030.3 231.261   2
   6   5   1 2750.60 113.288   2
   6   5   2 5321.28 147.781   2
   6   5   3 4843.64 142.716   2
   6   5   4 1222.97 66.9044   2
   6   5   5 7840.95 131.759   2
   6  -5   6 3794.59 113.821   2
   6  -5   7 81.8759 44.9389   2
   6  -5   8 1242.43 55.7844   2
  -6  -6  11 454.324 33.8042   2
   6   6 -10 2953.06 81.6661   2
   6   6  -9 1349.02 71.9642   2
   6   6  -8 1552.97 61.0713   2
   6   6  -7 1760.93 70.2981   2
   6   6  -6 3188.77 94.2389   2
   6   6  -5 4021.23 103.139   2
   6   6  -4 14832.5 227.273   2
   6   6  -3 175.169 58.1901   2
   6   6  -2 3822.58 121.191   2
   6   6  -1 5.97351 52.8717   2
   6   6   0 64.1641 60.3209   2
   6   6   1 2883.98 116.307   2
   6   6   2 3324.85 115.863   2
   6   6   3 962.417 75.9814   2
   6   6   4 9853.10 179.662   2
   6   6   5 463.222 102.283   2
   6   6   6 50.5442 37.1658   2
   6  -6   7-0.48202 37.4140   2
  -6  -7  10 3299.50 113.194   2
   6   7  -9 146.021 29.3152   2
   6   7  -8 4.50875 34.2802   2
   6   7  -7 1155.17 57.9367   2
   6   7  -6 4021.74 115.376   2
   6   7  -5 20.0023 54.1546   2
   6   7  -4 1172.98 78.9174   2
   6   7  -3 90.1618 53.9913   2
   6   7  -2 2038.78 90.4590   2
   6   7  -1 80.7706 90.7497   2
   6   7   0 737.368 116.664   2
   6   7   1 116.966 91.3369   2
   6   7   2 316.001 110.872   2
   6   7   3 303.211 106.411   2
   6   7   4 7792.28 237.890   2
   6   7   5 164.177 92.3090   2
   6   7   6 70.1779 42.7703   2
   6   8  -9-20.4567 37.5609   2
   6   8  -8 1698.94 87.9409   2
   6   8  -7 642.176 75.3979   2
   6   8  -6 2239.98 118.635   2
   6   8  -5 492.691 86.9350   2
   6   8  -4 1122.84 104.957   2
   6   8  -3 3558.69 164.388   2
   6   8  -2 1678.94 122.264   2
   6   8  -1 166.136 88.2791   2
   6   8   0 242.611 88.9066   2
   6   8   1 1479.53 131.731   2
   6   8   2 3369.64 161.076   2
   6   8   3 46.0195 70.9181   2
   6   8   4 589.714 98.9517   2
   6   8   5 333.103 79.8512   2
   6   8   6 24.4000 37.1900   2
   6   9  -8 249.035 47.9299   2
   6   9  -7 171.489 55.7039   2
   6   9  -6 2672.04 113.627   2
   6   9  -5 304.339 70.7007   2
   6   9  -4 791.182 93.3603   2
   6   9  -3 96.0257 78.5511   2
   6   9  -2 69.6022 66.0744   2
   6   9  -1 1140.54 104.900   2
   6   9   0 6998.10 208.171   2
   6   9   1 264.762 72.7653   2
   6   9   2 64.6897 75.6596   2
   6   9   3 247.681 70.8496   2
   6   9   4 957.206 89.2817   2
   6   9   5 172.211 58.1289   2
   6  10  -7 4.43937 38.0813   2
   6  10  -6 0.60890 44.9710   2
   6  10  -5 752.210 68.5934   2
   6  10  -4 460.104 67.8470   2
   6  10  -3 10.0329 63.0596   2
   6  10  -2 399.864 69.9799   2
   6  10  -1 990.310 86.4066   2
   6  10   0 561.438 49.5516   2
  -6 -10  -1 565.276 45.2143   2
   6  10   2 469.412 67.2709   2
   6  10   3-23.9487 53.2760   2
   6  10   4 1375.10 72.2558   2
   6  11  -5 512.513 48.1271   2
   6  11  -4 298.098 48.4588   2
   6  11  -3 1657.66 82.9127   2
   6  11  -2 1151.66 73.7911   2
   6  11  -1 13.7322 45.5372   2
   6  11   0 3870.56 116.531   2
   6  11   1 111.077 45.2849   2
   8   0 -10 62.4265 45.2158   2
   8   0  -8 2762.19 126.436   2
   8   0  -6 4575.98 172.851   2
   8   0  -4 623.223 72.4762   2
   8   0  -2 5572.53 214.773   2
   8   0   0 682.428 116.243   2
   8   0   2 483.193 90.8588   2
   8   0   4 3160.46 102.288   2
   8   0   6 335.968 62.0413   2
   8  -1 -10 1272.72 51.7916   2
   8  -1  -9-10.1274 40.0392   2
   8  -1  -8 127.409 45.7410   2
   8  -1  -7 1137.07 69.3314   2
   8  -1  -6 28.1681 39.9876   2
   8   1  -5-16.2137 42.6664   2
   8   1  -4 3246.93 97.7068   2
   8  -1  -3 2.43356 62.7108   2
   8  -1  -2 2915.48 118.352   2
   8  -1  -1 1838.28 104.821   2
   8  -1   0 2069.30 97.9774   2
   8  -1   1 103.864 62.3371   2
   8  -1   2 143.942 45.9144   2
   8  -1   3 853.016 57.0762   2
   8   1   4 46.9747 40.3593   2
   8  -1   5 310.382 48.9900   2
   8   1   6 424.732 41.8612   2
   8   2 -10 157.427 53.6528   2
   8   2  -9 275.501 67.2387   2
   8   2  -8 1814.22 116.354   2
   8   2  -7 1502.52 75.4520   2
   8   2  -6 137.343 50.9359   2
   8   2  -5-20.2541 52.5544   2
   8   2  -4 377.163 65.3516   2
   8  -2  -3 153.208 57.0394   2
   8  -2  -2 947.702 82.2154   2
   8  -2  -1 2787.15 111.102   2
   8  -2   0 13.6325 60.0917   2
   8  -2   1 150.521 60.4622   2
   8  -2   2 96.4206 57.0740   2
   8  -2   3 392.262 45.3145   2
   8   2   4 2664.51 88.8185   2
   8  -2   5 100.934 40.1678   2
   8   2   6 2.15130 48.9978   2
   8   3 -10 1584.79 77.5605   2
   8   3  -9 195.609 58.4381   2
   8   3  -8 712.596 81.3920   2
   8   3  -7 3.96994 69.4519   2
   8   3  -6 468.508 99.0571   2
   8   3  -5 101.893 65.2443   2
   8   3  -4 2746.31 115.335   2
   8   3  -3-12.5749 94.7142   2
   8   3  -2 145.236 84.4016   2
   8  -3  -1 1340.78 76.9330   2
   8  -3   0 2603.67 100.611   2
   8   3   1 727.819 65.3251   2
   8  -3   2 3273.93 103.987   2
   8   3   3 954.532 97.5136   2
   8   3   4 714.609 92.7868   2
   8   3   5 92.8226 59.3789   2
   8   4  -9 656.484 67.5237   2
   8   4  -8 832.804 88.2003   2
   8   4  -7 1256.30 107.391   2
   8   4  -6 162.596 80.1903   2
   8   4  -5 717.243 75.1846   2
   8   4  -4 360.619 105.153   2
   8   4  -3 133.692 98.6209   2
   8   4  -2 3411.79 169.870   2
   8   4  -1 2996.36 159.593   2
   8   4   0-47.5072 81.8993   2
   8   4   1 634.858 62.7964   2
   8   4   2 52.9544 53.1751   2
   8   4   3 29.5533 45.1225   2
   8   4   5 65.9377 50.7097   2
   8   5  -9 92.8697 40.7948   2
   8   5  -8 32.3801 36.8738   2
   8   5  -7 476.080 53.6931   2
   8   5  -6 58.6423 58.8675   2
   8   5  -5 1437.45 112.494   2
   8   5  -4 1701.23 122.410   2
   8   5  -3-28.9791 84.1509   2
   8   5  -2 720.651 92.2474   2
   8   5  -1 25.0935 45.7146   2
   8   5   0 6861.22 135.065   2
   8   5   1 46.3809 45.6586   2
   8   5   2 921.971 61.6031   2
   8   5   3 1225.04 62.6489   2
   8   6  -7 58.7085 43.8954   2
   8   6  -6 1529.42 87.1608   2
   8   6  -5 233.408 60.1676   2
   8   6  -4 629.605 78.2382   2
   8   6  -2 959.270 61.3330   2
   8   6  -1 1481.40 67.9175   2
   8   6   0 1249.08 63.9547   2
   8   6   1 61.9672 39.4328   2
   8   6   2 298.086 42.0394   2
   8   6   3 289.113 57.5175   2
   8   7  -5 99.5969 46.5220   2
   8   7  -4 474.860 54.2539   2
   8   7  -3 46.2455 53.6137   2
   8   7  -2-74.7840 49.3419   2
   8   7  -1 35.3353 51.4195   2
   8   7   0 18.5767 54.0266   2
   8   7   1 49.8693 49.9701   2
   8   7   2 203.955 48.9998   2
   9   0  -7 1024.76 87.4447   2
   9   0  -5 1288.98 103.069   2
   9   0  -3 839.575 105.615   2
   9   0  -1 380.029 96.1496   2
   9   0   1-89.4895 88.3066   2
   9   1  -8 111.081 40.0716   2
   9   1   1 78.0568 58.8608   2
   9   1   2 279.602 56.3562   2
   9   4  -7 77.0731 39.5637   2
;
_shelx_hkl_checksum     97233
_shelx_res_file
;
TITL ks1406c_twin1_hklf4 in P2(1)/n
CELL  1.54184   7.8884  11.8079  12.2134   90.000  100.589   90.000
ZERR     4.00   0.0005   0.0007   0.0006    0.000    0.006    0.000
LATT   1
SYMM  1/2 - X, 1/2 + Y, 1/2 - Z
SFAC  C    H    N    S
UNIT  48   56   8    4
MERG   2
FMAP   2
PLAN   10
SIZE     0.135   0.166   0.267
ACTA
BOND   $H
L.S.   4
WGHT    0.134500    0.113000
FVAR      11.66655
C1    1    0.281420    0.123655    0.546488    11.00000    0.05088    0.04265 =
         0.04566   -0.00009    0.00645   -0.00330
C2    1    0.245911    0.208069    0.723556    11.00000    0.05164    0.04233 =
         0.04356   -0.00082    0.00214   -0.00362
C3    1    0.222296    0.260923    0.820905    11.00000    0.06639    0.05052 =
         0.04957   -0.00905    0.00582   -0.00229
AFIX  43
H3    2    0.181828    0.334876    0.821222    11.00000   -1.20000
AFIX   0
C4    1    0.261876    0.198208    0.916937    11.00000    0.07669    0.07040 =
         0.04190   -0.00787    0.00762   -0.00727
AFIX  43
H4    2    0.246098    0.229105    0.984387    11.00000   -1.20000
AFIX   0
C5    1    0.324880    0.089670    0.913648    11.00000    0.07937    0.07328 =
         0.04253    0.00923    0.00473    0.00140
AFIX  43
H5    2    0.350476    0.050135    0.980507    11.00000   -1.20000
AFIX   0
C6    1    0.311454    0.097208    0.727408    11.00000    0.05068    0.04753 =
         0.04246    0.00120    0.00595    0.00127
C7    1    0.282343    0.097575    0.426211    11.00000    0.05470    0.05102 =
         0.04526   -0.00228    0.01073   -0.00169
AFIX  13
H7    2    0.399445    0.074093    0.420216    11.00000   -1.20000
AFIX   0
C8    1    0.161226   -0.001799    0.388280    11.00000    0.08551    0.05041 =
         0.05020   -0.00435    0.01603   -0.01385
AFIX  23
H8A   2    0.197165   -0.067068    0.435032    11.00000   -1.20000
H8B   2    0.044990    0.018055    0.396697    11.00000   -1.20000
AFIX   0
C9    1    0.162019   -0.032100    0.267057    11.00000    0.08456    0.05515 =
         0.05628   -0.01368    0.01210   -0.01179
AFIX  23
H9A   2    0.275790   -0.058819    0.259991    11.00000   -1.20000
H9B   2    0.080507   -0.092919    0.244259    11.00000   -1.20000
AFIX   0
C10   1    0.114941    0.067976    0.192185    11.00000    0.08424    0.07635 =
         0.04728   -0.00894    0.00198    0.00114
AFIX  23
H10A  2   -0.002997    0.090149    0.193733    11.00000   -1.20000
H10B  2    0.121791    0.047138    0.116297    11.00000   -1.20000
AFIX   0
C11   1    0.234077    0.167144    0.228067    11.00000    0.14479    0.07119 =
         0.04161    0.00081    0.01891   -0.02977
AFIX  23
H11A  2    0.196430    0.231983    0.181091    11.00000   -1.20000
H11B  2    0.350107    0.147805    0.218784    11.00000   -1.20000
AFIX   0
C12   1    0.235229    0.198201    0.350147    11.00000    0.11617    0.05194 =
         0.04420   -0.00025    0.01333   -0.01483
AFIX  23
H12A  2    0.317599    0.258691    0.372282    11.00000   -1.20000
H12B  2    0.122047    0.225657    0.357680    11.00000   -1.20000
AFIX   0
N1    3    0.330938    0.051958    0.626042    11.00000    0.06724    0.04716 =
         0.04498    0.00356    0.01209    0.00743
N2    3    0.351880    0.037109    0.821844    11.00000    0.07946    0.05810 =
         0.04668    0.01032    0.01044    0.01198
S1    4    0.207093    0.254397    0.587356    11.00000    0.07529    0.04237 =
         0.04247    0.00130    0.00175    0.00529
HKLF 5
REM  ks1406c_twin1_hklf4 in P2(1)/n
REM R1 =  0.0626 for    3429 Fo > 4sig(Fo)  and  0.0674 for all    3913 data
REM    136 parameters refined using      0 restraints
END
WGHT      0.1337      0.1144
REM Highest difference peak  0.296,  deepest hole -0.288,  1-sigma level  0.059
Q1    1   0.2320  0.0138  0.2077  11.00000  0.05    0.30
Q2    1   0.3490  0.1480  0.3662  11.00000  0.05    0.23
Q3    1   0.1350  0.3004  0.6045  11.00000  0.05    0.23
Q4    1   0.2070  0.1507  0.5583  11.00000  0.05    0.21
Q5    1   0.2345  0.2409  0.7618  11.00000  0.05    0.21
Q6    1   0.2538  0.0790  0.5884  11.00000  0.05    0.20
Q7    1   0.1673  0.1221  0.4139  11.00000  0.05    0.18
Q8    1   0.2464  0.1352  0.7326  11.00000  0.05    0.16
Q9    1   0.0605  0.0084  0.2446  11.00000  0.05    0.16
Q10   1   0.1921  0.2798  0.8150  11.00000  0.05    0.16
;
_shelx_res_checksum     78836
_shelxl_version_number         .2013
data_New_Global_Publ_Block
_journal_date_recd_electronic     2015-10-09
_journal_date_accepted     2015-10-10
_journal_name_full     'Acta Crystallographica, Section E'
_journal_year     2015
_journal_volume     71
_journal_issue     11
_journal_page_first     o866
_journal_page_last     o866
_journal_paper_category     HO
_journal_paper_doi     10.1107/S2056989015019106
_journal_coeditor_code     HB7518
loop_
    _publ_contact_author_name
    _publ_contact_author_address
    _publ_contact_author_email
    'Gamal A. El-Hiti'
;
Cornea Research Chair
Department of Optometry
College of Applied Medical Sciences
King Saud University
PO Box 10219
Riyadh 11433
Saudi Arabia
;
 'gelhiti@ksu.edu.sa'
    'Kariuki, Benson M.'
;
School of Chemistry
Cardiff University
Main Building
Park Place
Cardiff CF10 3AT
Wales
;
 'kariukib@cardiff.ac.uk'
_publ_contact_author_fax     '00966114693536'
_publ_contact_author_phone     '00966114693778'
_publ_section_title
;
Crystal structure of 2-cyclohexyl-1,3-thiazolo[4,5-<i>b</i>]pyridine
;
loop_
    _publ_author_name
    _publ_author_footnote
    _publ_author_address
    'El-Hiti, Gamal A.' .
;
Cornea Research Chair
Department of Optometry
College of Applied Medical Sciences
King Saud University
PO Box 10219
Riyadh 11433
Saudi Arabia
;
    'Smith, Keith' .
;
School of Chemistry
Cardiff University
Main Building
Park Place
Cardiff CF10 3AT
Wales
;
    'Hegazy, Amany S.' .
;
School of Chemistry
Cardiff University
Main Building
Park Place
Cardiff CF10 3AT
Wales
;
    'Ajarim, Mansour D.' .
;
Criminal Evidence
Ministry of Interior
Riyadh 11632
PO Box 86985
Saudi Arabia
;
    'Kariuki, Benson M.' .
;
School of Chemistry
Cardiff University
Main Building
Park Place
Cardiff CF10 3AT
Wales
;
_publ_section_synopsis     .
