# Supplementary material for: Crystal structure of 2-cyclo­hexyl-1,3-thia­zolo[4,5-b]pyridine
Source: Acta Crystallogr E Crystallogr Commun. 2015 Oct 17;71(Pt 11):o866. doi: 10.1107/S2056989015019106 (PMC4645017; doi:10.1107/S2056989015019106)
Supplement: Supplementary file 2 [file e-71-0o866-Isup2.hkl]

#
# h,k,l, Fc-squared, Fo-squared, sigma(Fo-squared), status flag
#
data_I
_shelx_title ' ks1406c_twin1_hklf4 in P2(1)/n'
_shelx_refln_list_code          4
_shelx_F_calc_maximum       95.10
_exptl_crystal_F_000       464.00
_reflns_d_resolution_high  0.8010

loop_
 _space_group_symop_operation_xyz
 'x, y, z'
 '-x+1/2, y+1/2, -z+1/2'
 '-x, -y, -z'
 'x-1/2, -y-1/2, z-1/2'

_cell_length_a     7.8884
_cell_length_b    11.8079
_cell_length_c    12.2134
_cell_angle_alpha  90.000
_cell_angle_beta  100.589
_cell_angle_gamma  90.000

_shelx_F_squared_multiplier     1.000

loop_
 _refln_index_h
 _refln_index_k
 _refln_index_l
 _refln_F_squared_calc
 _refln_F_squared_meas
 _refln_F_squared_sigma
 _refln_observed_status
   0   0  -2       3204.59       3383.72        11.70 o
   0   0   4       1651.13       1794.53         7.43 o
   0   0  -6       3645.81       4653.54        27.06 o
   0   0  -8        223.62        236.05         7.35 o
   0   0  10        210.43        233.48         4.53 o
   0   0  12        237.68        229.72         4.72 o
   0   0  14          6.06          5.24         0.80 o
   0  -1  -1       1237.09       1354.21         3.72 o
   0   1   2         89.54         85.55         1.41 o
   0   1  -3         36.09         41.31         0.90 o
   0   1   4        240.28        221.21         2.46 o
   0  -1  -5        783.73        955.54         5.53 o
   0  -1  -6        427.87        590.49         6.75 o
   0   1  -7          9.39         10.44         1.13 o
   0  -1  -8       1246.48       1548.86        13.41 o
   0  -1   9        152.76        142.93         1.76 o
   0  -1  10        131.11        117.87         1.59 o
   0   1  11        345.73        340.29         3.08 o
   0  -1  12          5.71          5.49         0.72 o
   0  -1  13          1.70          2.67         0.60 o
   0   1  14         41.29         44.42         1.13 o
   0  -2   0        357.29        290.18         3.65 o
   0  -2  -1        347.50        362.41         1.83 o
   0   2  -2        498.42        528.21         4.36 o
   0   2  -3        172.03        185.60         2.20 o
   0   2  -4        109.65        115.25         2.32 o
   0   2   5        454.78        496.16         4.45 o
   0   2  -6        423.74        432.90         5.98 o
   0  -2  -7         72.12         78.62         2.87 o
   0   2  -8        177.29        214.57         4.28 o
   0   2  -9         26.51         30.59         0.78 o
   0   2  10         40.21         39.15         0.99 o
   0  -2  11          2.41          1.26         0.43 o
   0  -2  12        241.18        232.02         2.67 o
   0  -2  13          0.00          0.15         0.41 o
   0  -2  14         34.30         35.83         1.50 o
   0  -3   1         49.20         33.73         1.00 o
   0  -3   2         79.77        102.75         1.40 o
   0  -3   3         47.54         69.73         1.66 o
   0   3  -4       3617.22       3632.48        15.80 o
   0  -3   5       1072.28       1298.61         8.55 o
   0   3  -6         47.97         55.64         2.46 o
   0   3  -7         40.55         32.51         1.46 o
   0  -3   8        783.64        831.46         4.83 o
   0   3   9        342.75        333.39         2.76 o
   0  -3  10        482.80        517.79         3.42 o
   0  -3  11          0.00          0.77         0.51 o
   0  -3  12         15.71         19.12         0.86 o
   0  -3  13          4.24          4.54         0.99 o
   0  -3  14        127.95        148.06         2.76 o
   0  -4   0       4006.33       3879.94        19.10 o
   0  -4  -1       2275.00       2298.24        10.78 o
   0  -4   2         45.08         61.96         1.86 o
   0   4  -3         68.65         67.44         1.86 o
   0   4  -4       1818.47       1993.49        12.98 o
   0  -4   5        193.20        262.21         4.26 o
   0  -4   6         78.22         62.02         2.79 o
   0  -4   7         47.82         43.46         1.77 o
   0   4  -8          1.77          1.80         0.43 o
   0   4   9        152.69        157.16         1.87 o
   0  -4  10        279.47        284.83         2.85 o
   0   4  11          2.19          1.41         0.51 o
   0  -4  12        127.17        135.28         2.49 o
   0  -4  13          2.52          3.61         0.80 o
   0  -4  14          9.38         12.27         0.88 o
   0  -5   1         66.54         77.16         2.31 o
   0  -5   2        787.16        844.02         7.31 o
   0  -5   3        620.82        622.20        10.27 o
   0  -5   4        617.28        630.46        11.22 o
   0  -5   5         17.78         15.75         2.17 o
   0  -5   6        224.86        265.69         8.72 o
   0   5  -7        219.97        224.00         2.20 o
   0  -5   8        643.22        657.22         3.49 o
   0   5   9         24.14         23.76         0.94 o
   0  -5  10          2.20          4.81         0.91 o
   0  -5  11          0.16          0.30         0.63 o
   0  -5  12          0.88          2.85         0.63 o
   0  -5  13          8.00          8.88         0.94 o
   0  -5  14         19.74         24.82         0.94 o
   0  -6   0       2825.45       2881.86        21.33 o
   0  -6   1        242.66        268.20         4.69 o
   0  -6   2        244.34        263.75         4.65 o
   0  -6   3         60.14         47.98         3.23 o
   0  -6   4        326.22        325.77         8.46 o
   0  -6   5          2.03          1.05         0.87 o
   0   6  -6        416.56        488.94         3.75 o
   0   6  -7         98.60        102.40         1.99 o
   0   6  -8        277.89        249.37         4.28 o
   0  -6   9          1.26          1.02         0.76 o
   0  -6  10        137.68        167.72         3.96 o
   0  -6  11          0.73          0.15         0.83 o
   0  -6  12        132.51        151.53         2.35 o
   0  -6  13          0.41          0.15         0.50 o
   0  -7  -1        138.82        165.47         3.36 o
   0  -7   2        310.79        317.34         5.56 o
   0  -7   3         86.51         80.47         4.55 o
   0  -7   4        273.73        251.71         8.30 o
   0  -7   5        203.35        217.86         2.44 o
   0  -7   6          0.03          0.20         0.63 o
   0   7  -7         14.82         13.63         1.15 o
   0   7  -8         23.17         22.30         1.54 o
   0  -7   9          4.88          4.55         1.03 o
   0  -7  10        128.33        147.23         3.54 o
   0  -7  11        104.68        109.06         2.99 o
   0  -7  12         12.01         14.90         0.80 o
   0  -7  13         16.09         19.37         0.83 o
   0  -8   0        163.86        219.96         7.08 o
   0  -8  -1         40.05         22.91         1.22 o
   0  -8   2        446.67        397.79        10.29 o
   0  -8   3        144.58        153.90         2.68 o
   0   8  -4         66.70         58.05         1.78 o
   0  -8   5        137.61        152.51         2.94 o
   0   8  -6        314.41        342.99         4.70 o
   0   8  -7         49.33         60.20         2.36 o
   0  -8   8         51.86         45.90         1.42 o
   0  -8   9         11.15         12.80         1.17 o
   0  -8  10         39.64         44.00         1.90 o
   0  -8  11          4.76          4.97         0.79 o
   0  -8  12         40.76         44.14         1.32 o
   0   9   1         21.45         19.26         0.84 o
   0  -9   2        547.70        557.30         4.03 o
   0  -9   3         34.29         29.65         1.02 o
   0   9   4       1105.89       1080.50         5.76 o
   0   9  -5        167.16        193.42         3.72 o
   0   9  -6         66.16         57.43         2.24 o
   0   9  -7         43.75         44.06         1.99 o
   0   9  -8        155.50        164.86         2.45 o
   0  -9   9          0.39          0.21         0.50 o
   0  -9  10         56.72         63.97         2.01 o
   0  -9  11         11.31         12.20         0.45 o
   0  10   0         70.95         67.91         2.30 o
   0  10  -1         52.23         43.83         1.35 o
   0  10   2         13.10         13.10         0.82 o
   0  10   3         88.30         94.32         1.87 o
   0  10  -4         76.72         93.72         1.52 o
   0  10   5         29.11         27.80         1.10 o
   0  10   6          1.41          0.93         0.51 o
   0 -10   7         19.18         24.46         0.80 o
   0 -10   8         14.20         12.93         0.72 o
   0 -10   9         16.26         19.37         0.73 o
   0  10  10         31.39         32.66         1.07 o
   0  11  -1          7.20          6.98         0.70 o
   0  11   2        266.44        264.75         3.08 o
   0  11  -3          2.58          2.91         0.47 o
   0  11  -4         93.44        104.99         1.88 o
   0  11   5         14.77         15.07         0.82 o
   0  11  -6         38.41         40.55         1.18 o
   0  11  -7          0.74          0.77         0.39 o
   0  11   8         52.61         47.39         1.48 o
   0  11   9          0.12          0.01         0.35 o
   0  12   0         54.14         56.22         2.02 o
   0  12   1         45.07         41.71         1.23 o
   0  12  -2         34.33         29.88         0.84 o
   0  12   3          6.70          6.64         0.48 o
   0  12  -4         54.21         53.16         1.26 o
   0  12   5         26.43         25.37         0.86 o
   0  12  -6        112.30        117.19         1.60 o
   0  12   7          1.26          2.48         0.49 o
   0  12   8          5.88          4.97         0.46 o
   0  13   1         15.47         16.21         0.73 o
   0  13  -2         10.53         12.75         0.50 o
   0  13   3          0.32          0.09         0.28 o
   0  13   4         25.43         24.47         0.73 o
   0  13   5          3.17          4.01         0.56 o
   0  13   6          5.16          5.74         0.52 o
   0  14   0         98.16         91.70         1.70 o
   0  14   1         14.85         13.27         0.73 o
   0  14   2          4.45          4.42         0.51 o
   0  14   3         34.42         36.91         0.99 o
  -1   0  13         97.15        104.69         2.02 o
  -1   0  11         20.26         19.05         0.74 o
  -1   0   9        351.93        379.21         2.67 o
  -1   0   7         27.66         28.47         0.93 o
  -1   0   5          0.11          0.35         0.29 o
  -1   0   3       2607.23       3372.36         6.40 o
  -1   0   1       1806.52       2353.63         5.96 o
  -1   0  -1        430.52        542.69         2.00 o
  -1   0  -3       1796.07       2063.36        10.11 o
  -1   0  -5        617.35        731.24         7.73 o
  -1   0  -7          0.57          0.53         0.91 o
  -1   0  -9        371.36        401.87         3.78 o
   1   0  11         37.41         37.50         1.51 o
   1   0  13         17.59         16.25         0.91 o
  -1  -1  14         15.73         19.60         0.57 o
  -1  -1  13         15.15         15.81         0.64 o
  -1   1  12         16.28         16.56         0.57 o
  -1   1  11          0.59          0.76         0.32 o
  -1   1  10        173.08        183.08         1.65 o
  -1   1   9         52.05         52.60         0.82 o
  -1  -1   8         37.48         40.24         2.54 o
   1  -1  -7         12.92         17.63         0.56 o
   1   1  -6         20.54         25.64         0.71 o
  -1   1   5       1089.54       1420.10         4.42 o
  -1  -1   4        139.61        178.60         1.36 o
  -1   1   3         10.69         12.43         0.34 o
  -1  -1   2       1005.86        990.85         2.25 o
  -1  -1   1       1566.53       1671.46         6.57 o
  -1   1   0         12.23         24.95         0.43 o
  -1  -1  -1        735.06        973.74         3.86 o
  -1   1  -2         70.50         87.47         1.87 o
  -1   1  -3         84.40         98.60         2.31 o
  -1   1  -4        452.28        591.14         4.48 o
  -1  -1  -5        485.95        635.86         5.26 o
  -1  -1  -6         54.85         88.12         2.21 o
  -1  -1  -7        144.14        183.69         3.42 o
   1  -1   8          2.30          2.91         0.37 o
  -1   1  -9          0.80          1.15         0.35 o
   1  -1  10         78.93         85.92         1.51 o
   1  -1  11          3.20          4.64         0.54 o
   1  -1  12          1.09          1.35         0.44 o
   1   1  13         47.15         47.99         0.99 o
   1  -1  14          6.57          7.27         0.55 o
  -1  -2  14          5.73          6.78         0.63 o
  -1  -2  13         63.49         69.12         1.14 o
  -1   2  12          2.15          1.96         0.33 o
  -1   2  11          0.22          0.15         0.34 o
  -1   2  10          7.68          8.52         0.47 o
  -1  -2   9        418.36        448.75         2.34 o
   1   2  -8          6.06          5.75         0.93 o
  -1  -2   7        343.96        421.18         3.58 o
   1  -2  -6        375.20        551.16         3.19 o
   1   2  -5        461.08        596.90         3.01 o
  -1  -2   4          3.62          3.50         0.37 o
   1   2  -3        884.27        947.02         3.83 o
  -1  -2   2        217.01        241.09         3.23 o
   1  -2  -1       1299.60       1422.66         3.36 o
  -1   2  -1        765.88       1020.62         4.52 o
  -1   2  -2         36.49         33.86         1.28 o
  -1   2  -3        594.42        634.36         6.10 o
  -1   2  -4         25.57         36.36         1.70 o
  -1   2  -5       1079.37       1417.00        11.34 o
  -1  -2  -6         59.22         95.29         2.31 o
  -1  -2  -7        149.21        195.19         3.57 o
  -1   2  -8         39.10         38.70         0.84 o
   1   2   9        428.85        482.25         2.96 o
   1  -2  10         43.98         40.60         1.06 o
   1  -2  11          5.65          6.90         0.60 o
   1  -2  12          4.92          4.02         0.50 o
   1   2  13         30.15         31.59         0.81 o
   1  -2  14          8.46          9.27         0.57 o
  -1  -3  14          0.33          0.71         0.39 o
  -1  -3  13         10.95         11.26         0.53 o
  -1  -3  12          0.47          1.08         0.32 o
  -1   3  11         98.28         88.51         1.19 o
  -1   3  10         52.54         51.89         0.90 o
  -1   3   9        132.04        146.99         1.39 o
  -1  -3   8         53.37         58.06         1.30 o
  -1  -3   7        144.70        165.87         2.44 o
  -1   3   6        763.15       1105.26         4.85 o
  -1  -3   5         78.44         84.55         1.55 o
  -1   3   4        393.28        424.63         3.90 o
  -1  -3   3        481.64        513.52         3.98 o
   1  -3  -2          1.18          1.40         0.24 o
   1  -3  -1        114.58        148.18         1.52 o
  -1  -3   0         78.82         88.99         1.37 o
  -1   3  -1       1383.27       1523.76         6.02 o
  -1   3  -2          2.37          0.96         0.36 o
  -1   3  -3          4.26          2.28         0.58 o
  -1   3  -4        206.11        257.83         4.69 o
  -1   3  -5        251.57        308.73         5.66 o
  -1   3  -6        108.91        160.93         4.49 o
  -1   3  -7        113.47        155.85         3.29 o
   1  -3   8         12.61          9.52         0.42 o
  -1   3  -9          0.90          0.94         0.38 o
   1  -3  10         67.46         66.61         1.34 o
   1  -3  11        139.27        133.81         1.83 o
   1   3  12          1.34          1.30         0.39 o
   1  -3  13         46.41         48.07         1.37 o
   1  -3  14          0.05          0.08         0.30 o
  -1  -4  14         11.18         15.00         0.70 o
  -1  -4  13         47.76         54.71         1.50 o
  -1  -4  12          4.50          3.35         0.61 o
  -1   4  11          4.29          3.57         0.38 o
  -1   4  10        106.32        116.51         1.36 o
  -1  -4   9        286.86        288.78         2.49 o
  -1   4   8         33.49         32.69         0.65 o
  -1  -4   7         82.07         86.47         3.81 o
  -1  -4   6          0.42          1.57         0.80 o
  -1  -4   5          3.11          3.70         0.85 o
  -1  -4   4        153.56        168.34         2.67 o
  -1  -4   3        106.52        119.93         3.18 o
   1  -4  -2          9.56         16.20         0.62 o
  -1  -4   1       1033.31       1149.16         5.07 o
  -1  -4   0         39.42         39.93         1.05 o
   1  -4   1         12.57         19.01         0.85 o
   1  -4   2        410.40        451.57         3.31 o
   1  -4   3        491.34        552.41         4.76 o
   1  -4   4        433.27        502.18         4.96 o
  -1   4  -5         13.76         10.04         0.87 o
  -1   4  -6        123.94        144.70         3.23 o
  -1   4  -7          2.59          2.98         0.67 o
  -1   4  -8         45.42         50.65         0.94 o
  -1   4  -9        389.63        409.62         2.81 o
   1  -4  10          0.72          1.81         0.49 o
   1  -4  11         21.49         21.74         1.19 o
   1  -4  12          3.00          2.87         0.58 o
   1  -4  13         23.97         26.76         0.99 o
   1  -4  14          4.30          4.73         0.37 o
  -1  -5  14          0.46          0.28         0.31 o
  -1  -5  13         25.03         26.83         1.03 o
  -1  -5  12          1.18          0.50         0.53 o
  -1   5  11         19.98         22.97         0.87 o
  -1  -5  10          7.68          8.53         0.66 o
  -1  -5   9        143.21        150.28         1.86 o
  -1  -5   8          0.03          0.65         0.40 o
  -1   5   7          9.05          7.59         0.43 o
  -1  -5   6          7.76          6.33         1.34 o
  -1  -5   5       1504.49       1659.55        14.75 o
  -1  -5   4          0.51          0.67         0.72 o
  -1  -5   3          2.26          2.84         1.06 o
   1  -5  -2        141.47        181.40         2.27 o
   1  -5  -1        355.92        377.86         3.49 o
   1  -5   0        113.23        135.44         2.16 o
   1  -5   1         38.60         23.69         0.98 o
  -1  -5  -2        276.22        299.32         3.64 o
   1  -5   3         27.76         30.67         1.28 o
   1  -5   4          7.12          5.27         0.75 o
  -1   5  -5        314.41        397.67         5.19 o
   1  -5   6        128.65        151.59         3.50 o
   1  -5   7        165.41        169.78         1.68 o
  -1   5  -8         51.70         59.05         1.32 o
   1  -5   9         70.23         63.98         1.88 o
   1  -5  10          0.12         -0.33         0.63 o
   1  -5  11          0.62          0.89         0.58 o
   1  -5  12          0.90          1.11         0.53 o
   1   5  13         43.34         38.23         0.67 o
  -1  -6  13         53.95         68.61         1.46 o
  -1  -6  12          0.80          1.30         0.53 o
  -1  -6  11          2.99          2.57         0.59 o
  -1  -6  10          3.51          5.18         0.74 o
  -1   6   9         38.35         34.62         1.42 o
   1   6  -8         17.63         20.20         0.74 o
   1   6  -7        297.96        343.95         2.53 o
  -1   6   6          6.51          8.85         0.47 o
  -1  -6   5          0.57          2.29         0.97 o
  -1  -6   4         26.34         32.72         2.23 o
  -1  -6   3        434.81        443.31         7.33 o
  -1  -6   2        112.24        128.33         3.79 o
   1  -6  -1        709.81        993.72         6.33 o
   1  -6   0         67.02         79.59         1.86 o
  -1  -6  -1        777.22        942.80         6.37 o
  -1  -6  -2         52.82         68.16         1.84 o
   1  -6   3         48.48         41.91         2.23 o
   1  -6   4        297.37        309.55         6.36 o
   1  -6   5        131.51        122.58         4.39 o
   1  -6   6        276.14        332.04         3.06 o
   1  -6   7        169.95        200.30         1.90 o
   1  -6   8          7.65          7.72         0.77 o
   1  -6   9         23.68         29.32         1.27 o
   1  -6  10          0.13          0.21         0.54 o
   1  -6  11          8.20          5.91         0.65 o
   1   6  12          0.03          0.08         0.25 o
   1  -6  13          7.85          8.70         0.46 o
  -1  -7  13         19.88         25.12         0.79 o
  -1  -7  12          1.06          1.52         0.48 o
  -1  -7  11         17.99         21.05         1.07 o
  -1  -7  10         33.17         32.46         1.38 o
  -1  -7   9         48.79         44.25         1.08 o
   1   7  -8         23.56         22.08         1.14 o
   1   7  -7        461.60        472.72         3.05 o
  -1  -7   6         15.07         14.35         0.61 o
  -1  -7   5         19.72         22.29         0.66 o
  -1  -7   4         94.29        109.93         4.18 o
  -1  -7   3         30.21         23.02         1.86 o
  -1  -7   2         43.77         38.58         2.40 o
  -1  -7   1        251.99        299.35         6.32 o
   1  -7   0         18.44         24.26         1.21 o
   1  -7   1        648.47        726.51         6.06 o
  -1  -7  -2          0.33         -0.37         0.72 o
   1  -7   3         92.03         83.48         3.22 o
   1  -7   4        340.73        303.49         6.36 o
   1  -7   5        144.39        160.75         1.60 o
   1   7   6         13.91         19.57         0.64 o
  -1   7  -7        391.68        416.59         2.41 o
   1   7   8          3.20          2.87         0.46 o
   1   7   9          0.04          0.14         0.33 o
   1  -7  10         36.16         34.57         0.86 o
   1   7  11         18.28         19.30         0.58 o
   1  -7  12          3.56          4.74         0.46 o
  -1  -8  12          0.17          0.27         0.39 o
  -1  -8  11          3.61          2.91         0.60 o
  -1  -8  10          1.17          0.91         0.52 o
  -1  -8   9         14.98         18.00         1.09 o
   1   8  -8          0.53          0.25         0.48 o
   1   8  -7          1.86          2.83         0.64 o
  -1  -8   6         32.99         34.68         1.19 o
   1   8  -5          2.97          3.48         0.56 o
   1   8  -4          2.21          2.37         0.47 o
   1   8  -3         18.68         19.63         0.61 o
  -1  -8   2          2.74          2.85         0.46 o
  -1  -8   1        219.37        223.36         5.87 o
  -1  -8   0         61.04         77.03         3.26 o
   1  -8   1         12.59         10.35         0.56 o
   1   8   2          2.29          3.69         0.50 o
  -1   8  -3        133.33        138.89         1.03 o
   1   8   4         80.81         86.08         0.96 o
  -1   8  -5        118.80        123.26         1.46 o
   1   8   6         93.87         97.29         1.42 o
  -1   8  -7         18.51         20.88         0.60 o
   1   8   8          1.21          0.97         0.34 o
   1  -8   9         88.43         89.29         1.28 o
   1  -8  10          7.73          9.14         0.69 o
   1  -8  11         19.38         19.26         0.75 o
   1   8  12          2.14          1.88         0.28 o
  -1   9  11         59.39         59.63         0.84 o
  -1  -9  10          0.07         -0.25         0.47 o
  -1  -9   9          8.36          9.18         0.77 o
   1   9  -8         49.73         57.81         1.67 o
   1   9  -7         12.34         11.57         0.90 o
   1   9  -6        101.21        119.19         2.38 o
   1   9  -5        435.25        466.08         2.53 o
  -1  -9   4        113.41        127.47         1.51 o
  -1   9   3         53.44         54.65         1.00 o
   1   9  -2         60.25         68.12         1.09 o
   1   9  -1         41.32         42.14         0.87 o
  -1   9   0          0.72          0.31         0.31 o
   1   9   1        235.51        259.04         2.03 o
   1   9   2         74.90         72.37         1.16 o
  -1   9  -3         84.04         94.19         0.90 o
  -1   9  -4          5.47          8.23         0.37 o
   1   9   5        221.43        250.75         1.81 o
  -1   9  -6         43.57         48.60         0.99 o
   1   9  10          2.02          1.99         0.44 o
   1   9  11         40.23         35.06         0.78 o
  -1  10  10          8.35          9.70         0.38 o
  -1  10   9         24.86         24.13         0.65 o
  -1  10   8          1.91          2.13         0.29 o
  -1  10   7         26.24         27.04         0.78 o
   1  10  -6         19.31         19.62         0.70 o
  -1  10   5         33.19         35.08         0.92 o
  -1  10   4         15.06         17.80         0.70 o
  -1  10   3        400.77        401.05         2.79 o
  -1  10   2         19.08         20.33         0.73 o
  -1  10   1         48.12         53.22         1.06 o
  -1  10   0         33.46         34.30         0.86 o
   1  10   1         29.16         35.68         0.89 o
   1  10   2          3.37          4.23         0.36 o
   1  10   3        320.23        325.71         2.04 o
   1  10   4          0.03          0.12         0.38 o
  -1  10  -5         48.19         54.80         1.07 o
  -1  10  -6         17.64         19.18         0.68 o
   1  10   7          1.33          0.59         0.45 o
   1  10   8          0.27         -0.12         0.43 o
   1  10   9         14.37         12.04         0.63 o
   1  10  10          3.03          3.57         0.38 o
  -1  11   9          9.73          9.15         0.34 o
  -1  11   8          2.53          3.34         0.31 o
  -1  11   7          8.58          8.81         0.47 o
   1  11  -6         14.35         13.88         0.57 o
   1  11  -5        146.56        155.04         1.70 o
   1  11  -4         38.20         36.72         0.74 o
   1  11  -3          1.59          2.47         0.39 o
   1  11  -2         19.74         19.21         0.69 o
   1  11  -1         19.89         22.95         0.75 o
  -1  11   0          4.92          5.15         0.47 o
  -1  11  -1         32.20         30.72         0.84 o
  -1  11  -2         22.46         19.45         0.68 o
   1  11   3         24.68         23.24         0.58 o
   1  11   4          0.67          0.51         0.33 o
  -1  11  -5        107.62        116.55         1.42 o
   1  11   6          0.45         -0.17         0.43 o
   1  11   7         11.25          9.96         0.65 o
   1  11   8          5.49          6.70         0.50 o
   1  11   9          0.00         -0.15         0.26 o
  -1  12   8          7.39          6.63         0.36 o
   1  12  -7         10.21         10.31         0.38 o
   1  12  -6          3.13          3.87         0.32 o
   1  12  -5         20.47         21.87         0.62 o
   1  12  -4          8.36          7.94         0.46 o
  -1  12   3         31.75         35.06         0.66 o
   1  12  -2          0.00         -0.33         0.33 o
  -1  12   1         10.97          9.97         0.51 o
   1  12   0         46.78         47.87         0.94 o
  -1  12  -1          3.41          2.14         0.49 o
   1  12   1          3.41          2.65         0.73 o
  -1  12  -2          4.41          4.29         0.39 o
   1  12   3         12.36         11.54         0.74 o
   1  12   4          0.04          0.16         0.43 o
   1  12   5         19.40         17.63         0.79 o
   1  12   6         13.68         13.66         0.69 o
   1  12   7          5.09          5.68         0.44 o
   1  12   8         11.81         11.30         0.44 o
   1  13  -6          7.69          8.77         0.29 o
   1  13  -5         31.48         31.56         0.57 o
   1  13  -4         43.62         47.88         0.74 o
   1  13  -3          0.46          0.61         0.24 o
   1  13  -2          1.25          1.13         0.23 o
   1  13  -1          3.32          3.99         0.34 o
  -1  13   0          1.26          0.83         0.36 o
   1  13   0          4.59          4.28         0.63 o
  -1  13  -1         26.92         30.27         0.87 o
   1  13   1         28.17         30.24         1.04 o
   1  13   2          1.30          1.26         0.44 o
   1  13   3         16.77         18.14         0.76 o
   1  13   4         21.52         25.55         0.83 o
   1  13   5         32.59         34.20         0.86 o
   1  13   6          0.55          1.06         0.27 o
   1  14  -2          2.73          2.88         0.31 o
   1  14  -1         16.12         14.51         0.39 o
   1  14   0         31.38         29.85         0.65 o
   1  14   0         47.50         51.09         1.05 o
   1  14   1          7.54          7.37         0.54 o
   1  14   2          0.19          0.02         0.27 o
   1  14   3         40.12         40.29         0.79 o
   1  14   4          9.91         11.13         0.41 o
  -2   0  14          0.24          0.32         0.36 o
  -2   0  12         12.92         14.70         0.67 o
  -2   0  10        536.14        572.50         3.46 o
  -2   0   8          0.24          0.07         0.92 o
  -2   0   6       2019.02       2220.61         8.73 o
  -2   0   4        528.74        636.78         5.06 o
  -2   0   2        407.93        528.59         3.99 o
  -2   0  -2         71.96         62.14         0.74 o
  -2   0  -4         20.05         20.29         1.40 o
  -2   0  -6        517.58        634.44         8.94 o
  -2   0  -8        179.76        200.01         2.71 o
   2   0  10        133.25        118.73         2.57 o
   2   0  12        173.48        165.46         2.68 o
  -2  -1  14         16.52         15.82         0.72 o
  -2   1  13          0.87          2.18         0.31 o
  -2  -1  12          2.50          2.74         0.32 o
  -2   1  11          7.21          7.52         0.38 o
  -2  -1  10        153.24        155.22         1.29 o
  -2  -1   9          0.38          1.16         0.25 o
  -2  -1   8        562.76        600.87         4.47 o
  -2   1   7         33.65         37.28         1.11 o
  -2  -1   6        108.47        138.01         2.40 o
  -2  -1   5         14.05         23.51         0.69 o
  -2   1   4         20.84         23.88         0.56 o
  -2   1   3         14.88         10.28         0.32 o
  -2  -1   2          5.33         13.60         0.98 o
  -2  -1   1       6231.22       6147.82        11.32 o
  -2   1   0         14.51         17.58         0.53 o
  -2   1  -1       1670.60       1790.75         5.48 o
  -2   1  -2         18.68         15.86         1.03 o
  -2   1  -3         56.55         62.10         2.13 o
  -2  -1  -4        382.18        410.74         4.25 o
  -2  -1  -5         18.56         18.03         1.08 o
  -2   1  -6         78.43        111.59         2.77 o
  -2   1  -7          1.60          5.22         0.83 o
  -2  -1  -8        180.81        188.58         1.86 o
   2  -1   9          6.10          8.25         0.61 o
   2   1  10          1.15          0.90         0.40 o
   2   1  11         68.04         64.08         1.32 o
   2  -1  12         24.31         24.13         0.79 o
   2  -1  13          2.27          1.67         0.46 o
  -2  -2  14          0.28          0.89         0.38 o
  -2  -2  13          0.06          0.39         0.37 o
  -2   2  12        121.51        121.87         1.71 o
  -2  -2  11         66.18         66.13         1.34 o
  -2  -2  10          2.29          2.47         0.36 o
  -2  -2   9         14.59         18.10         0.57 o
  -2  -2   8         33.04         36.39         1.21 o
  -2   2   7         14.40         13.03         0.93 o
  -2  -2   6          2.74          5.07         0.62 o
  -2   2   5         48.16         53.57         1.52 o
  -2   2   4       1051.14       1030.62         6.06 o
  -2   2   3         75.81         87.85         2.34 o
  -2  -2   3        215.11        216.44         3.66 o
  -2   2   2        205.37        232.30         2.59 o
  -2   2   0       2167.75       2270.58         5.73 o
  -2   2  -1        293.67        347.94         2.38 o
  -2   2  -2        139.30        164.63         3.17 o
  -2   2  -4        121.38        166.03         4.02 o
  -2  -2  -5        151.31        179.59         3.21 o
  -2  -2  -6        459.01        570.15         6.15 o
  -2   2  -7         18.05         20.32         0.82 o
   2   2   8        391.08        416.90         2.76 o
  -2   2  -9         12.38         15.13         0.65 o
   2  -2  10        126.21        111.35         1.73 o
   2   2  11          5.91          8.20         0.60 o
   2   2  12         35.59         32.85         0.89 o
   2  -2  13          1.16          1.61         0.27 o
  -2  -3  14         35.92         42.07         1.12 o
  -2   3  13          3.82          4.47         0.44 o
  -2   3  12         60.58         70.01         1.33 o
  -2  -3  11         25.69         32.67         0.99 o
  -2   3  10         74.51         84.85         1.48 o
  -2  -3   9         61.46         74.39         1.26 o
  -2  -3   8        326.96        337.60         1.81 o
  -2  -3   7         64.34         56.35         1.87 o
  -2  -3   6        326.74        328.41         4.18 o
  -2  -3   5        299.16        402.12         4.43 o
  -2   3   4        140.69        153.33         3.52 o
  -2  -3   4        143.17        184.13         4.07 o
  -2   3   3         11.59         14.90         1.13 o
  -2  -3   3         57.61         56.27         2.28 o
  -2   3   2        134.45        111.00         2.70 o
  -2  -3   2        472.06        443.13         5.85 o
  -2   3   1        391.48        445.75         2.64 o
  -2  -3   1       3523.09       3170.19        15.44 o
  -2  -3   0       3131.61       3304.29         7.68 o
  -2  -3  -1        337.61        435.68         3.80 o
  -2   3  -2         46.02         59.31         2.05 o
  -2   3  -3          2.47          1.18         0.71 o
  -2   3  -4        902.50       1048.96        10.12 o
  -2   3  -5         17.76         25.17         1.88 o
  -2  -3  -6        185.30        211.13         3.88 o
   2  -3   7          0.18          1.08         0.36 o
   2   3   8        238.41        259.48         2.21 o
   2   3   9         30.33         27.77         0.96 o
   2  -3  10        105.16        105.41         1.70 o
   2   3  11          0.04          1.10         0.40 o
   2  -3  12          9.27          9.11         0.46 o
   2  -3  13          0.00          0.06         0.37 o
  -2  -4  14         11.55         14.28         0.67 o
  -2  -4  13          0.88          1.86         0.50 o
  -2  -4  12         45.06         43.34         1.05 o
  -2   4  11         27.84         26.03         0.93 o
  -2  -4  10        181.71        192.44         2.25 o
  -2   4   9          0.22          0.54         0.46 o
  -2   4   8          2.34          2.42         0.37 o
  -2  -4   8          5.58          6.98         0.89 o
  -2  -4   7          0.15          1.18         0.70 o
  -2  -4   6        123.64        115.69         2.69 o
  -2   4   5         88.08        102.62         3.24 o
  -2  -4   5        277.64        300.84         6.00 o
  -2   4   4        428.50        462.90         6.55 o
  -2  -4   4        582.56        656.35         8.31 o
  -2   4   3         19.92         15.76         1.28 o
  -2  -4   3         23.98         28.68         1.99 o
  -2   4   2         29.99         43.37         2.03 o
  -2  -4   2        696.99        576.43         7.46 o
   2  -4  -1        166.34        192.56         2.02 o
  -2  -4   0        610.23        675.64         4.40 o
  -2  -4  -1        667.01        774.60         5.61 o
  -2   4  -2          4.06          7.42         0.75 o
  -2   4  -3        154.07        167.75         3.87 o
  -2   4  -4        189.56        210.08         4.79 o
  -2   4  -5         37.67         51.12         2.65 o
  -2   4  -6          1.03          2.60         0.89 o
   2  -4   7          3.24          3.07         0.41 o
   2  -4   8         16.98         20.80         0.68 o
   2   4   9         52.56         50.77         1.19 o
   2  -4  10         27.43         31.03         1.34 o
   2  -4  11         10.32          8.15         0.76 o
   2  -4  12         43.30         41.62         1.26 o
   2   4  13          0.00          0.23         0.23 o
  -2  -5  14         16.46         18.84         0.70 o
  -2  -5  13          0.03          0.27         0.45 o
  -2  -5  12         12.31         14.31         0.64 o
  -2   5  11          2.21          3.73         0.50 o
  -2   5  10          2.43          0.64         0.42 o
   2   5  -9          4.06          5.14         0.42 o
   2   5  -8        370.43        381.00         2.20 o
  -2   5   7         59.24         67.73         1.09 o
  -2  -5   7         65.20         70.12         1.63 o
  -2  -5   6        263.78        323.32         7.31 o
  -2  -5   5          0.10          6.57         1.60 o
  -2  -5   4        213.92        226.11         5.43 o
  -2  -5   3         46.79         46.65         2.62 o
  -2  -5   2        660.65        712.47         9.09 o
  -2  -5   1         34.53         54.61         2.57 o
   2  -5   0          1.51          1.88         0.50 o
  -2  -5   0         36.04         34.93         2.22 o
  -2  -5  -1        196.66        242.71         3.28 o
  -2  -5  -2         21.85         29.06         1.05 o
  -2   5  -3        176.87        190.20         3.24 o
   2  -5   4        266.72        272.73         4.14 o
   2  -5   5         64.78         71.53         2.38 o
  -2   5  -6          5.96          8.02         1.01 o
   2  -5   7        116.79        139.79         1.88 o
   2  -5   8         31.16         38.37         1.41 o
   2  -5   9          2.74          1.66         0.62 o
   2  -5  10         40.84         44.16         1.53 o
   2  -5  11          2.32          2.40         0.51 o
   2  -5  12          4.32          2.78         0.47 o
  -2  -6  13          0.03          1.80         0.51 o
  -2  -6  12         10.66         13.07         0.89 o
  -2  -6  11         10.25          8.57         0.58 o
  -2  -6  10        133.53        134.18         1.85 o
  -2   6   9         70.90         72.75         1.08 o
  -2  -6   8          1.81          2.66         0.38 o
  -2  -6   7         42.70         51.44         1.03 o
  -2  -6   7        255.11        282.17         3.20 o
  -2  -6   6         91.62         96.78         1.27 o
  -2  -6   6         95.40         93.95         1.79 o
  -2  -6   5         68.52         76.85         3.66 o
  -2  -6   4        542.22        609.22         9.46 o
  -2  -6   3        682.19        619.36         9.48 o
  -2  -6   2         52.76         56.78         3.13 o
  -2  -6   1         38.52         60.76         2.94 o
  -2  -6   0        479.03        511.86         4.52 o
   2  -6   1         28.99         31.60         1.57 o
  -2  -6  -1         52.76         60.56         3.12 o
   2  -6   2        675.11        678.08         8.05 o
  -2  -6  -2        682.19        869.00        10.50 o
   2  -6   3         21.26         26.13         1.84 o
   2  -6   4          3.00          1.97         0.67 o
   2  -6   5          3.79          8.23         0.55 o
  -2   6  -6        212.41        248.72         4.76 o
  -2  -6  -7         38.59         47.36         1.13 o
   2  -6   8        198.73        224.41         3.18 o
   2  -6   9          9.72         13.38         0.93 o
   2  -6  10          0.12         -0.45         0.47 o
   2  -6  11          0.11          0.05         0.29 o
   2  -6  12         75.02         68.53         0.84 o
  -2  -7  13          3.60          5.05         0.46 o
  -2  -7  12         17.52         21.15         0.97 o
  -2  -7  11         22.70         25.15         1.14 o
  -2  -7  10          3.20          4.45         0.76 o
   2   7  -9          0.04          0.42         0.32 o
  -2   7   8         19.13         23.14         0.82 o
  -2  -7   8         19.65         26.23         1.22 o
  -2  -7   7          4.60          4.50         0.69 o
  -2  -7   7          4.76          4.94         0.62 o
   2   7  -6          2.83          3.50         0.42 o
  -2  -7   6        162.89        188.60         2.38 o
  -2   7   5        403.28        443.38         2.16 o
   2   7  -4         15.60         15.18         0.79 o
  -2  -7   4         78.70         79.77         4.04 o
  -2  -7   3        214.15        204.23         5.90 o
  -2  -7   2        175.98        194.92         5.77 o
  -2  -7   1        167.73        143.14         4.72 o
  -2  -7   0        157.27        164.26         4.78 o
   2  -7   1        117.02        138.40         2.79 o
   2  -7   2        103.14         92.21         3.10 o
  -2  -7  -2        214.15        191.42         5.55 o
   2  -7   3         63.10         60.08         2.72 o
   2  -7   4        346.75        348.33         7.04 o
   2   7   4        403.28        460.75         4.45 o
   2  -7   5        160.06        172.96         5.34 o
   2   7   5        162.89        198.24         1.96 o
   2  -7   6          0.16         -0.03         1.78 o
   2   7   6          4.76          5.58         0.96 o
   2   7   7         19.65         23.53         1.36 o
   2   7   8         10.85          9.26         0.82 o
   2  -7   9         13.19         11.41         0.58 o
   2   7  10         49.30         51.53         0.95 o
   2   7  11         17.56         14.50         0.69 o
   2   7  12          3.43          2.23         0.26 o
  -2  -8  12         17.60         15.56         0.44 o
  -2  -8  11          0.10          0.21         0.51 o
  -2  -8  10         28.90         33.07         1.29 o
   2   8  -9         18.91         21.60         1.04 o
   2   8  -8         22.05         22.42         1.31 o
   2   8  -7        118.04        107.16         2.46 o
   2   8  -6          7.16          8.38         0.74 o
  -2  -8   6         74.77         84.99         1.84 o
   2   8  -5          7.04          6.05         0.57 o
   2   8  -4        126.88        122.16         2.15 o
  -2  -8   4        224.90        223.34         1.94 o
  -2  -8   3        196.14        214.65         1.62 o
  -2  -8   2         57.75         55.51         1.03 o
  -2  -8   1        108.13        116.94         2.26 o
  -2  -8   0        108.02        134.01         4.64 o
   2   8   0        108.13        131.58         2.85 o
   2   8   1         57.75         51.98         1.08 o
   2   8   2        196.14        209.00         2.25 o
   2  -8   3         98.02         92.41         3.63 o
   2   8   3        224.90        222.19         2.40 o
   2  -8   4          4.10          0.87         2.16 o
   2   8   4          7.04          5.71         0.91 o
  -2   8  -5         67.61         77.01         1.50 o
   2   8   5         74.77         77.19         1.99 o
   2   8   6        118.04        121.88         2.55 o
   2   8   7         22.05         25.01         1.32 o
   2   8   8         97.83         88.69         1.95 o
   2   8   9          0.11          0.65         0.43 o
   2   8  10          6.74          5.70         0.50 o
   2   8  11          6.10          6.15         0.41 o
  -2   9  11         12.25         14.68         0.44 o
  -2   9  10          6.93          7.70         0.42 o
   2   9  -9          0.05          0.83         0.33 o
   2   9  -8         49.23         52.37         1.03 o
   2   9  -7         35.55         43.95         1.49 o
  -2   9   7         51.58         55.09         1.48 o
   2   9  -6        147.24        161.83         1.83 o
   2   9  -5        498.64        494.95         3.21 o
  -2  -9   4        130.16        137.11         1.34 o
  -2  -9   3         54.02         61.55         1.00 o
  -2  -9   2        488.23        473.97         2.38 o
  -2  -9   1         11.75         12.02         0.68 o
   2   9   0         11.75         13.14         0.94 o
  -2  -9  -1        488.23        445.22         3.96 o
   2   9   2         54.02         59.61         1.34 o
   2   9   3        130.16        130.66         1.87 o
   2   9   4        498.64        501.22         3.75 o
   2   9   5        147.24        147.84         1.89 o
   2   9   6         51.58         56.05         1.18 o
   2   9   7         50.19         50.26         1.05 o
   2   9   8         19.90         15.33         0.76 o
   2   9   8         19.95         17.92         0.96 o
   2   9   9          0.01          0.02         0.23 o
   2   9  10         57.64         53.58         1.02 o
  -2  10  10         22.54         21.20         0.48 o
  -2  10   9          5.79          6.61         0.48 o
  -2 -10   9         21.76         23.74         1.09 o
  -2  10   8          2.63          2.92         0.37 o
   2  10  -7          7.05          7.92         0.57 o
   2  10  -6          5.06          5.51         0.58 o
  -2  10   5         58.28         67.16         1.22 o
   2  10  -4         32.40         34.88         0.99 o
   2  10  -3        109.91        119.66         1.36 o
   2  10  -2          6.92          8.31         0.49 o
   2  10  -1          7.92          7.47         0.63 o
   2  10   0          7.92          8.79         0.99 o
   2  10   1          6.92          6.49         0.99 o
   2  10   2        109.91        111.79         2.66 o
   2  10   3         32.40         33.20         1.60 o
   2  10   4         58.28         63.55         1.97 o
   2  10   5          5.06          6.02         0.59 o
   2  10   6          7.05          6.64         0.55 o
   2  10   7          2.65          2.77         0.41 o
   2  10   8         21.76         20.54         0.89 o
   2  10   9         18.52         18.97         0.66 o
  -2 -11   9          0.39          1.03         0.37 o
   2  11  -8         52.82         53.43         0.78 o
  -2 -11   8         55.17         62.61         1.44 o
   2  11  -7          8.27          9.99         0.50 o
  -2  11   6         86.09         95.74         1.27 o
   2  11  -5         42.17         39.28         0.95 o
   2  11  -4         52.44         65.48         1.15 o
  -2  11   3         61.67         59.37         1.29 o
   2  11  -2         54.68         61.36         1.27 o
   2  11  -1         76.59         78.08         1.40 o
   2  11   0         76.59         69.77         1.29 o
  -2 -11  -1         54.68         58.45         1.21 o
   2  11   2         61.67         68.64         2.22 o
   2  11   3         52.44         57.78         1.79 o
   2  11   4         42.17         43.46         1.57 o
   2  11   5         86.09         89.88         1.92 o
   2  11   6          8.27          8.61         0.77 o
   2  11   7         55.17         54.02         1.21 o
   2  11   8          1.42          0.87         0.31 o
   2  12  -7         22.00         23.89         0.63 o
   2  12  -6         37.03         48.29         1.34 o
   2  12  -5          0.68          0.85         0.56 o
   2  12  -4         70.40         77.21         1.83 o
   2  12  -3         38.75         37.24         1.32 o
   2  12  -2          2.52          1.18         0.74 o
   2  12  -1         29.41         28.97         1.46 o
   2  12   0         29.41         27.00         1.38 o
  -2 -12  -1          2.52          2.04         0.43 o
  -2 -12  -2         38.75         39.11         0.94 o
  -2 -12  -3         70.40         72.68         1.14 o
   2  12   4          0.68          0.80         0.58 o
   2  12   5         37.03         40.27         1.18 o
   2  12   6         22.00         24.50         0.83 o
   2  12   7          4.24          4.06         0.41 o
   2  13  -6         10.78         11.00         0.54 o
   2  13  -5         36.58         29.71         0.93 o
   2  13  -4          4.56          5.44         0.59 o
   2  13  -3          4.05          3.04         0.60 o
   2  13  -2         30.93         37.18         0.91 o
   2  13  -1         14.37         14.50         0.99 o
   2  13   0         14.37         12.22         0.91 o
   2  13   1         30.93         35.73         1.32 o
   2  13   2          4.05          3.51         0.63 o
   2  13   3          4.56          5.62         0.65 o
   2  13   4         36.58         37.20         1.03 o
   2  13   5         10.78         11.09         0.55 o
   2  14  -3         33.28         31.33         0.76 o
   2  14  -2         10.50          8.28         0.52 o
   2  14  -1         32.01         29.27         0.86 o
   2  14   0         32.01         33.16         0.64 o
   2  14   1         10.50          9.13         0.57 o
   2  14   2         33.28         34.43         0.87 o
   2  14   3         25.62         25.32         0.65 o
  -3   0  13         65.15         73.46         1.72 o
  -3   0  11        225.60        231.94         2.21 o
  -3   0   9        124.57        118.92         2.01 o
  -3   0   7        195.23        221.91         5.12 o
  -3   0   5          5.32          3.90         0.53 o
  -3   0   3        221.13        264.59         2.74 o
  -3   0   1       1792.59       1948.85         6.22 o
  -3   0  -1        120.34        149.31         1.91 o
  -3   0  -3        236.31        266.10         5.00 o
  -3   0  -5        777.93        915.05        10.88 o
  -3   0  -7         12.77         14.64         0.88 o
   3   0   9        171.91        154.69         2.92 o
   3   0  11         75.01         76.42         1.92 o
  -3   0 -13          0.28          0.15         0.30 o
  -3   1  14          0.57          0.48         0.37 o
  -3  -1  13          0.80          0.43         0.28 o
  -3   1  12          7.53          8.88         0.46 o
  -3  -1  11          3.96          3.11         0.37 o
  -3   1  10         44.27         48.92         0.89 o
  -3   1   9        119.66        111.21         1.13 o
  -3  -1   8         41.11         38.06         0.68 o
  -3   1   7          5.14          8.86         0.90 o
  -3   1   6          9.97         14.67         0.76 o
  -3   1   5        159.46        142.95         2.52 o
  -3  -1   4         12.67          9.98         0.73 o
  -3   1   3        237.86        257.46         3.00 o
  -3   1   2         79.24         58.65         0.66 o
  -3  -1   1        276.98        314.82         2.23 o
  -3   1   0        569.82        665.08         3.97 o
  -3   1  -1        309.53        337.26         2.90 o
  -3  -1  -2          1.02          2.50         0.27 o
  -3  -1  -3        104.64        110.70         2.29 o
  -3   1  -4         84.38        111.34         2.56 o
  -3   1  -5         22.14         24.58         1.42 o
  -3  -1  -6          7.81         10.98         1.19 o
  -3  -1  -7        150.90        174.24         1.80 o
  -3  -1  -8          6.60          4.87         0.55 o
   3   1   9         43.96         42.31         1.15 o
   3   1  10         15.48         15.21         0.77 o
   3   1  11          1.63          1.28         0.41 o
   3  -1  12          0.01          0.15         0.30 o
  -3  -1 -13         37.89         40.90         0.64 o
  -3   2  14          1.49          1.72         0.28 o
  -3   2  13         67.10         70.19         1.15 o
  -3   2  12          3.42          3.53         0.39 o
  -3   2  11          0.32          0.84         0.33 o
  -3  -2  10         11.18         10.28         0.50 o
  -3  -2   9        119.25        125.66         1.22 o
  -3   2   8         17.12         14.47         0.45 o
  -3   2   7         80.41         79.11         2.18 o
  -3  -2   6        243.86        274.01         3.84 o
  -3   2   5         85.83        107.89         2.37 o
  -3   2   4         16.45         29.07         1.25 o
  -3   2   3        523.55        586.75         4.99 o
  -3   2   2         11.66         14.63         0.84 o
  -3   2   1        588.75        690.66         3.39 o
  -3   2   0        566.49        706.47         3.74 o
  -3   2  -1         12.90         19.81         0.82 o
  -3   2  -2         59.81         63.90         2.26 o
  -3   2  -3        117.96        118.93         3.46 o
  -3  -2  -4         43.18         50.43         1.81 o
  -3   2  -5        602.42        703.80         6.99 o
  -3   2  -6         53.92         74.63         1.48 o
   3  -2   7          0.25          0.49         0.37 o
   3   2   8          6.75          6.94         0.56 o
   3   2   9        171.38        170.76         2.17 o
   3  -2  10        100.73         90.55         1.55 o
  -3  -2 -11         20.93         20.86         0.72 o
   3  -2  12          4.01          3.25         0.36 o
  -3   2 -13          1.07          1.06         0.33 o
  -3  -3  14          0.14          0.19         0.31 o
  -3   3  13          0.07          0.12         0.33 o
  -3   3  12          3.55          4.32         0.49 o
  -3  -3  11          0.25          0.34         0.31 o
  -3  -3  10         33.15         34.55         0.79 o
  -3  -3   9        245.92        254.79         2.28 o
   3   3  -8         11.55         12.80         0.38 o
  -3  -3   7         12.71         14.45         1.12 o
  -3  -3   6        503.27        529.80         5.72 o
  -3   3   5        226.65        238.63         3.72 o
  -3  -3   4        137.63        132.60         2.67 o
  -3  -3   3        250.99        294.28         3.82 o
  -3  -3   2         82.07         88.71         2.07 o
  -3   3   1        809.99       1014.89         4.56 o
  -3  -3   0         70.17         74.25         1.35 o
  -3  -3  -1        618.37        717.01         5.49 o
  -3   3  -2         18.60         18.43         1.34 o
  -3   3  -3        353.54        379.33         6.13 o
  -3   3  -4          5.87          8.90         1.13 o
  -3   3  -5        146.76        158.92         3.41 o
  -3  -3  -6          0.01         -0.20         0.47 o
   3   3   7         45.04         48.16         1.00 o
   3   3   8          0.98          1.27         0.44 o
   3   3   9          4.70          7.39         0.60 o
   3  -3  10         30.03         33.75         0.94 o
   3  -3  11          3.28          3.15         0.37 o
   3  -3  12          0.97          1.04         0.25 o
   3   3  13         48.28         35.00         0.58 o
  -3  -4  14          8.56         11.86         0.55 o
  -3  -4  13         42.25         47.46         0.93 o
  -3   4  12          3.77          2.72         0.45 o
  -3   4  11          0.39          0.26         0.42 o
  -3  -4  10         58.95         59.66         1.05 o
  -3  -4   9         46.29         44.26         1.01 o
   3   4  -8          0.21          0.17         0.26 o
  -3   4   7        449.22        441.87         2.57 o
  -3  -4   6         47.27         51.40         1.91 o
  -3   4   5         17.40         12.48         1.04 o
  -3  -4   4          7.09          7.77         0.92 o
  -3  -4   3         63.00         53.08         1.81 o
  -3  -4   2         33.33         44.89         1.65 o
  -3  -4   1       1197.41       1269.18         7.87 o
  -3   4   0        367.39        440.50         4.39 o
  -3   4  -1         29.93         31.96         1.32 o
  -3   4  -2        225.95        234.08         4.54 o
  -3   4  -3        202.46        237.07         5.05 o
  -3   4  -4          0.53          1.63         0.75 o
  -3   4  -5        114.87        126.32         4.35 o
  -3   4  -6          6.23          7.40         0.61 o
  -3   4  -7          4.40          4.95         0.67 o
  -3  -4  -8          0.41          0.25         0.42 o
   3  -4   9        150.48        161.54         1.89 o
  -3  -4 -10         28.39         27.09         0.77 o
  -3  -4 -11         14.42         14.60         0.51 o
   3   4  12          3.74          3.13         0.30 o
  -3  -5  13          1.24          1.37         0.45 o
  -3  -5  12          0.01          0.04         0.38 o
  -3   5  11         49.15         56.60         1.22 o
  -3  -5  10          0.39          0.49         0.49 o
   3   5  -9        132.44        141.14         1.48 o
   3   5  -8          0.05          0.43         0.30 o
   3   5  -7          9.85          9.04         0.38 o
  -3  -5   6         35.99         35.52         0.96 o
  -3   5   5        438.34        482.81         5.97 o
  -3  -5   4         41.62         42.70         1.81 o
  -3  -5   3        163.08        163.85         3.28 o
  -3  -5   2         10.21         14.53         1.67 o
  -3  -5   1         47.31         55.07         2.78 o
  -3  -5   0        341.96        448.20         8.03 o
  -3  -5  -1         76.42         72.99         1.55 o
   3  -5   2          0.63          0.71         0.59 o
  -3   5  -3         11.37         12.19         1.42 o
  -3   5  -4         64.99         74.42         3.20 o
  -3   5  -5         39.01         35.22         1.06 o
   3  -5   6        164.90        187.93         2.12 o
  -3  -5  -7        194.68        206.04         2.87 o
  -3  -5  -8         45.67         47.04         1.42 o
   3  -5   9          1.38          2.67         0.62 o
   3  -5  10          7.79          7.52         0.69 o
   3  -5  11          1.27          1.53         0.31 o
   3   5  12          0.07          0.04         0.30 o
  -3  -6  13         40.25         54.22         1.20 o
  -3  -6  12          0.43          0.44         0.51 o
  -3  -6  11         32.61         31.31         0.89 o
  -3   6  10          0.46          1.01         0.45 o
   3   6  -9         32.37         36.32         0.80 o
   3   6  -8         36.04         35.00         0.78 o
  -3  -6   7         59.99         61.29         0.92 o
   3   6  -6        142.45        154.67         1.36 o
   3   6  -5         85.89         98.95         1.23 o
  -3  -6   4         56.81         69.62         3.71 o
  -3  -6   3         75.52         95.15         4.21 o
  -3  -6   2         26.10         34.55         2.61 o
  -3  -6   1        335.24        386.94         7.66 o
  -3  -6   0         15.14         10.63         1.70 o
  -3  -6  -1         88.69        127.76         4.68 o
   3  -6   2         16.07         20.50         1.59 o
   3  -6   3         13.21         14.07         0.82 o
  -3   6  -4         43.88         49.37         1.25 o
   3   6   5        129.45        134.25         2.07 o
   3  -6   6         83.41         95.12         2.97 o
   3   6   9         23.79         23.31         1.18 o
   3   6  10          0.39          0.02         0.52 o
   3   6  11         26.97         17.32         0.75 o
  -3  -7  13          0.58          0.71         0.33 o
  -3  -7  12          1.18          1.53         0.47 o
  -3  -7  11          7.26          8.14         0.81 o
  -3   7  10          0.11         -0.26         0.39 o
   3   7  -9        100.31        102.24         1.25 o
   3   7  -8         13.23         12.29         0.52 o
   3   7  -7        113.41        116.16         1.30 o
  -3  -7   6         46.16         48.00         0.82 o
  -3  -7   5         38.48         39.21         0.88 o
  -3  -7   4          0.04          0.00         0.28 o
  -3  -7   3         70.68         64.15         1.03 o
  -3  -7   2         87.57         78.39         1.55 o
  -3  -7   1         17.02         22.26         2.24 o
  -3  -7   0         81.08        119.93         4.90 o
   3   7   0        168.66        179.99         2.65 o
  -3  -7  -1        335.65        367.74         3.49 o
   3   7   1        406.33        437.60         3.73 o
   3   7   2         41.06         43.72         0.97 o
   3   7   3        377.17        376.13         2.78 o
   3  -7   4        140.40        148.11         2.37 o
   3   7   5        243.38        234.39         3.06 o
   3   7   6         16.60         17.16         1.16 o
   3   7   7        115.36        109.44         2.42 o
   3   7   8          9.59          5.54         0.68 o
   3   7   9         21.79         17.74         0.95 o
   3   7  10         18.46         18.12         0.52 o
   3   7  11          2.28          1.59         0.30 o
  -3  -8  12          0.75          1.35         0.41 o
  -3  -8  11          0.49          0.99         0.45 o
   3   8  -9         22.48         26.68         0.78 o
   3   8  -8          1.30          1.19         0.39 o
   3   8  -7          8.81          8.93         0.47 o
   3   8  -6          4.45          5.34         0.52 o
  -3  -8   5         96.14        103.49         1.42 o
  -3  -8   4         32.43         34.78         0.83 o
  -3  -8   3         21.83         21.02         0.67 o
  -3  -8   2          0.01         -0.08         0.36 o
  -3  -8   1        220.42        251.60         2.80 o
  -3  -8   0         22.76         23.80         2.59 o
   3   8   0         22.76         23.57         1.09 o
  -3  -8  -1          2.62          1.46         0.40 o
   3   8   2          1.11          1.42         0.62 o
   3   8   2         33.54         33.40         1.29 o
   3   8   3        147.63        144.56         1.82 o
   3   8   4         40.80         42.82         1.06 o
   3   8   5        106.25        107.32         1.59 o
   3   8   6         21.53         18.63         0.73 o
   3   8   7          4.83          3.60         0.44 o
   3   8   8          0.52          0.52         0.34 o
   3   8   9         30.07         24.47         0.62 o
   3   8  10          6.79          6.54         0.30 o
  -3  -9  11         25.75         33.84         1.01 o
  -3  -9  10          3.55          3.57         0.61 o
   3   9  -9         19.42         23.35         1.01 o
  -3  -9   8         40.70         50.11         1.01 o
   3   9  -7          8.91         10.25         0.60 o
   3   9  -6         49.09         57.67         1.16 o
  -3  -9   5        203.98        218.67         2.16 o
  -3  -9   4        108.26        114.17         2.17 o
   3   9  -4        110.58        136.54         2.41 o
  -3  -9   3          1.49          2.30         0.44 o
   3   9  -2          1.21          1.33         0.38 o
  -3  -9   1          6.47          8.19         0.55 o
  -3  -9   0          1.07         -1.58         2.34 o
   3   9   0          2.27          1.78         0.76 o
   3   9   1        196.34        212.07         2.96 o
   3   9   2          2.32          0.80         0.65 o
   3   9   2        110.58        115.25         2.23 o
   3   9   3         77.03         79.93         1.38 o
   3   9   4          3.33          4.45         0.50 o
   3   9   5         17.14         19.24         0.72 o
   3   9   6          0.00          0.00         0.34 o
   3   9   7        107.43         90.16         1.25 o
   3   9   8          5.25          4.16         0.34 o
   3   9   9         12.65          9.59         0.35 o
  -3 -10  10          4.81          5.06         0.49 o
   3  10  -8          0.46          0.50         0.52 o
   3  10  -7         51.19         68.58         1.70 o
   3  10  -6          1.30          1.46         0.39 o
  -3 -10   5          4.32          4.75         0.63 o
  -3 -10   4         54.95         61.99         1.16 o
   3  10  -3        121.94        131.77         1.66 o
  -3 -10   2          4.02          3.41         0.66 o
   3  10  -2          5.54          4.39         0.80 o
  -3 -10   1         19.50         19.67         0.73 o
  -3 -10   0          1.51          0.69         0.48 o
   3  10   0          5.54          4.23         0.84 o
   3  10   1        123.64        124.21         2.27 o
   3  10   2         55.86         54.78         1.59 o
   3  10   3         52.76         51.19         1.49 o
   3  10   4          3.40          3.55         0.58 o
   3  10   5          1.45          2.06         0.37 o
   3  10   6          2.49          3.11         0.34 o
   3  10   7         38.60         29.49         0.65 o
   3  10   8          0.18          0.27         0.27 o
  -3 -11   9         17.35         19.11         0.72 o
   3  11  -8          2.28          2.86         0.50 o
   3  11  -7          3.15          5.20         0.58 o
   3  11  -6          0.62          1.37         0.52 o
   3  11  -5         69.31         78.21         1.16 o
  -3 -11   4         16.82         16.83         0.62 o
  -3 -11   3         15.82         17.62         0.65 o
   3  11  -2          8.26          8.68         0.60 o
  -3 -11   1          0.71          0.28         0.38 o
   3  11  -1          1.43         -0.07         0.70 o
  -3 -11   0          7.68          6.64         0.64 o
   3  11   0          8.26          9.07         0.97 o
  -3 -11  -1         25.89         24.55         1.08 o
   3  11   1         41.71         45.16         1.47 o
   3  11   2         25.08         21.46         1.07 o
   3  11   3         48.28         45.10         1.33 o
   3  11   4         22.20         23.69         0.95 o
   3  11   5         21.58         21.23         0.84 o
   3  11   6         12.35         11.87         0.60 o
   3  11   7          3.58          3.81         0.35 o
   3  12  -7          3.97          4.54         0.45 o
   3  12  -6          0.01          0.04         0.42 o
   3  12  -5        122.48        144.92         2.12 o
   3  12  -4         16.37         18.40         0.86 o
  -3 -12   3         27.05         29.83         0.69 o
  -3 -12   2          9.49          8.89         0.46 o
  -3 -12   1         47.83         46.27         1.18 o
   3  12  -1         95.65         98.81         2.02 o
  -3 -12   0         42.80         41.55         1.14 o
   3  12   0         52.29         57.17         1.62 o
  -3 -12  -1         17.20         14.48         0.72 o
   3  12   1         44.25         43.94         1.28 o
  -3 -12  -2          6.30          5.70         0.55 o
   3  12   2         22.67         22.83         0.96 o
  -3 -12  -3          4.90          6.44         0.40 o
  -3 -12  -4          1.08          1.32         0.27 o
  -3 -12  -5         21.77         18.66         0.46 o
  -3 -12  -6         10.06          6.72         0.26 o
   3  13  -6          0.24          0.40         0.26 o
   3  13  -5         22.36         31.43         0.82 o
   3  13  -4          9.40         12.68         0.61 o
   3  13  -3         45.14         49.30         1.18 o
   3  13  -2          0.80          0.29         0.50 o
   3  13  -1          0.47          0.08         0.49 o
  -3 -13   0          0.80          0.09         0.31 o
  -3 -13  -1         23.44         21.38         0.62 o
   3  13   1         45.14         45.60         1.11 o
  -3 -13  -2          1.69          2.59         0.32 o
   3  13   2         11.08         11.30         0.61 o
   3  13   3         49.45         51.92         0.95 o
  -3 -13  -3         71.82         65.45         0.93 o
   3  13   4          0.40          0.40         0.21 o
  -4   0  14          3.41          2.41         0.45 o
  -4   0  12          2.94          3.09         0.71 o
  -4   0  10        184.51        180.34         3.06 o
  -4   0   8         36.58         35.85         0.87 o
  -4   0   6        163.65        184.90         5.02 o
  -4   0   4        332.60        340.84         6.14 o
  -4   0   2          2.18          2.79         0.82 o
  -4   0   0        324.79        409.16         3.68 o
  -4   0  -2        225.23        235.80         4.79 o
  -4   0  -4        379.98        440.70         7.77 o
  -4   0  -6        190.31        217.57         2.86 o
   4   0   8        181.08        188.40         3.22 o
  -4   0 -12         32.84         31.14         0.92 o
  -4   1  14          3.93          3.02         0.31 o
  -4  -1  13          0.11         -0.22         0.36 o
  -4   1  12         17.79         16.69         0.74 o
  -4   1  11         28.89         29.07         0.96 o
  -4   1  10         84.94         86.24         1.52 o
  -4  -1   9         23.43         26.80         0.65 o
  -4  -1   8        117.41        123.21         1.24 o
  -4   1   7         85.86         87.34         0.98 o
  -4  -1   6          4.75          5.45         0.75 o
  -4   1   5         89.70         95.33         2.46 o
  -4  -1   4          7.96          6.70         0.70 o
  -4  -1   3          1.21          1.78         0.51 o
  -4   1   2          0.65          0.65         0.72 o
  -4   1   1        745.71        857.25         4.23 o
  -4   1   0         48.09         47.11         0.93 o
  -4  -1  -1        183.56        222.21         1.96 o
  -4  -1  -2          1.21          2.38         0.53 o
  -4   1  -3         37.77         39.09         1.62 o
  -4   1  -4        159.20        172.01         3.54 o
  -4   1  -5         27.58         31.34         1.03 o
  -4   1  -6         63.79         81.59         1.27 o
  -4   1  -7          1.84          1.87         0.48 o
   4   1   8         16.25         15.11         0.79 o
   4  -1   9         43.00         39.57         1.51 o
  -4  -1 -10          4.48          4.84         0.50 o
  -4   1 -11          0.74          0.50         0.31 o
  -4   1 -12         30.39         30.05         0.62 o
  -4   2  14         12.00         13.94         0.69 o
  -4   2  13          1.97          2.38         0.40 o
  -4   2  12         15.17         16.51         0.72 o
  -4   2  11         77.71         87.05         1.16 o
  -4   2  10          2.17          2.14         0.46 o
  -4  -2   9         14.39         16.16         0.46 o
  -4   2   8        154.09        145.71         1.20 o
  -4   2   7         48.16         37.80         0.67 o
  -4   2   6          0.50          0.74         0.66 o
  -4   2   5         17.28         13.91         1.05 o
  -4  -2   4        438.97        471.95         5.08 o
  -4  -2   3          4.99          4.07         0.66 o
  -4   2   2        760.16        827.12         6.45 o
  -4   2   1         81.08         74.53         1.94 o
  -4   2   0       1714.82       1826.71         7.80 o
  -4   2  -1          5.79          5.83         0.56 o
  -4   2  -2         57.63         52.13         2.36 o
  -4  -2  -3          0.01          0.34         0.67 o
  -4   2  -4         39.92         47.51         1.95 o
  -4  -2  -5         21.84         31.97         1.06 o
  -4  -2  -6         78.67         93.75         3.00 o
   4  -2   7          0.11          1.00         0.57 o
  -4  -2  -8        204.04        214.81         2.36 o
  -4  -2  -9          1.93          2.53         0.48 o
   4  -2  10         24.75         19.54         0.72 o
  -4  -2 -11          8.63          8.80         0.49 o
   4   2  12          8.72          7.18         0.27 o
  -4   3  14          3.72          4.14         0.45 o
  -4  -3  13          1.10          1.18         0.32 o
  -4   3  12         18.48         24.33         0.61 o
  -4   3  11         45.92         53.38         0.93 o
  -4  -3  10         35.19         36.18         0.81 o
  -4  -3   9          0.01          0.30         0.33 o
  -4  -3   8        225.99        215.49         1.67 o
  -4  -3   7         45.95         34.67         0.59 o
  -4  -3   6        286.79        317.00         4.82 o
  -4  -3   4         27.17         30.37         1.45 o
  -4  -3   3          1.33          2.23         0.68 o
  -4  -3   2         39.62         32.48         1.52 o
  -4   3   1          1.68          2.37         0.61 o
  -4   3   0       2036.24       2248.99         9.01 o
  -4   3  -1         25.34         32.82         1.69 o
  -4   3  -2          3.83          6.04         1.02 o
  -4   3  -3          0.34         -0.08         0.77 o
  -4   3  -4        145.45        178.13         2.23 o
  -4   3  -5         14.40         17.74         0.87 o
  -4  -3  -6        186.67        209.80         2.68 o
  -4  -3  -7          0.78          0.70         0.68 o
  -4  -3  -8         16.41         18.61         1.09 o
  -4  -3  -9          4.43          4.51         0.49 o
  -4  -3 -10         10.62         10.45         0.53 o
  -4   3 -11          7.04          6.48         0.39 o
   4   3  12         25.01         17.95         0.45 o
  -4   4  13          1.31          0.96         0.30 o
  -4  -4  12         14.40         15.50         0.64 o
  -4  -4  11         28.88         28.21         0.69 o
  -4  -4  10         46.28         52.03         0.96 o
  -4   4   9          0.69          0.44         0.39 o
  -4   4   8         12.61         12.77         0.52 o
  -4  -4   7          5.24          5.61         0.37 o
  -4  -4   6         44.43         44.98         0.72 o
  -4  -4   5          9.79         12.35         1.21 o
  -4  -4   4        129.52        145.46         3.17 o
  -4   4   3          0.23         -0.07         0.63 o
  -4  -4   2         49.83         55.06         1.98 o
  -4   4   1         67.79         69.26         2.14 o
  -4  -4   0          3.92          5.31         0.71 o
  -4   4  -1          0.12          1.10         0.88 o
  -4   4  -2         45.76         38.09         2.08 o
  -4   4  -3         33.64         41.11         2.32 o
  -4  -4  -4         11.59         16.46         0.85 o
  -4  -4  -5         16.13         16.68         0.83 o
  -4  -4  -6          1.35          1.68         0.59 o
  -4  -4  -7          8.36          8.33         0.94 o
  -4  -4  -8         51.98         54.21         1.66 o
  -4  -4  -9          6.89          5.13         0.63 o
  -4  -4 -10          1.72          1.32         0.41 o
  -4  -4 -11          6.51          4.69         0.26 o
  -4  -5  13          1.25          1.81         0.29 o
  -4  -5  12         39.18         43.71         0.92 o
  -4   5  11         10.81         10.29         0.61 o
  -4  -5  10          2.92          2.49         0.47 o
   4   5  -9          4.59          5.38         0.42 o
  -4  -5   8         91.57         99.08         1.05 o
   4   5  -7         27.00         32.80         0.58 o
   4   5  -6        123.44        133.61         1.05 o
  -4  -5   5         20.69         19.74         0.80 o
  -4  -5   4          6.86          7.90         0.53 o
  -4  -5   3          4.40          4.03         0.76 o
  -4  -5   2        133.13        130.50         3.08 o
  -4  -5   1         25.52         46.10         3.01 o
  -4  -5   0         26.58         29.24         2.50 o
  -4   5  -1        130.28        153.34         3.88 o
  -4   5  -2         45.48         58.02         1.43 o
  -4  -5  -3         55.73         64.37         1.15 o
  -4  -5  -4         81.33         89.89         1.39 o
  -4  -5  -5        114.71        122.28         1.57 o
  -4  -5  -6         19.13         24.36         1.15 o
  -4  -5  -7         23.03         21.12         1.08 o
  -4  -5  -8          4.03          3.61         0.62 o
  -4  -5  -9          5.57          5.97         0.47 o
   4   5  10         34.66         29.39         1.11 o
   4   5  11          4.82          3.75         0.29 o
  -4  -6  13          0.52          0.67         0.29 o
  -4   6  12          0.09          0.39         0.31 o
  -4  -6  11          1.95          1.86         0.42 o
  -4   6  10         74.28         78.10         1.39 o
   4   6  -9         65.57         71.87         1.06 o
   4   6  -8         37.74         44.14         0.85 o
   4   6  -7         40.27         45.65         0.86 o
  -4  -6   6          0.28          0.72         0.31 o
  -4  -6   5        107.04        108.63         1.95 o
  -4  -6   4        395.98        427.53         2.57 o
  -4  -6   3          2.64          0.94         0.47 o
  -4  -6   2         51.66         43.36         1.22 o
  -4  -6   1          0.61          0.12         0.45 o
  -4  -6   0         34.36         39.78         0.90 o
  -4  -6  -1         10.25         11.39         0.60 o
  -4  -6  -2        214.94        228.40         2.21 o
   4   6   3         10.99         12.19         0.66 o
   4   6   4        127.37        132.27         1.67 o
   4   6   5          0.20         -0.06         0.46 o
  -4  -6  -6         74.89         74.38         1.37 o
  -4  -6  -7          3.13          2.89         0.45 o
   4   6   8         76.47         64.04         1.84 o
   4   6   9          1.23          1.37         0.60 o
   4   6  10         10.21          8.61         0.59 o
   4   6  11          0.32          0.19         0.25 o
  -4  -7  12          6.87          8.05         0.58 o
  -4  -7  11          2.92          2.86         0.52 o
  -4   7  10         25.78         24.88         0.78 o
  -4  -7   9          1.48          1.81         0.31 o
  -4   7   8          9.65         11.53         0.51 o
   4   7  -7          9.87         10.33         0.48 o
   4   7  -6         37.05         36.98         0.96 o
  -4  -7   5         18.71         19.65         1.00 o
  -4  -7   4          0.58          0.76         0.35 o
  -4  -7   3         30.11         34.07         0.82 o
  -4  -7   2         33.69         32.32         1.19 o
   4   7  -2        138.52        144.00         2.19 o
  -4  -7   1          6.71          9.89         0.54 o
   4   7   0        104.83        112.81         1.50 o
   4   7   0        138.52        152.66         2.24 o
  -4  -7  -1         12.00         12.87         0.63 o
   4   7   1         42.12         42.46         1.28 o
  -4  -7  -2          9.21         10.77         0.76 o
   4   7   2          9.80         10.46         0.69 o
  -4  -7  -3         49.49         51.00         0.88 o
   4   7   4        252.37        274.32         2.45 o
   4   7   5         47.69         44.77         1.06 o
   4   7   6          1.02          0.91         0.39 o
   4   7   7          0.75          1.17         0.60 o
   4   7   8          4.01          3.93         0.59 o
   4   7   9          5.00          1.89         0.48 o
   4   7  10         16.38         14.69         0.62 o
  -4  -8  12          0.04          0.23         0.28 o
  -4  -8  11          0.26          0.31         0.39 o
  -4  -8  10         19.24         23.27         0.70 o
   4   8  -9          7.49          8.00         0.51 o
   4   8  -8          0.33         -0.35         0.35 o
   4   8  -7          6.03          6.44         0.54 o
   4   8  -6         15.44         17.59         0.71 o
  -4  -8   5          0.00         -0.12         0.52 o
  -4  -8   4         53.92         51.88         1.10 o
  -4  -8   3         69.99         71.40         1.84 o
   4   8  -3         89.03        103.96         2.01 o
  -4  -8   2         11.42          9.89         0.78 o
   4   8  -2         46.61         42.44         1.40 o
  -4  -8   1         15.24         16.28         0.92 o
   4   8  -1         30.47         33.19         1.30 o
  -4  -8   0         35.19         45.12         3.16 o
   4   8   0         46.61         47.93         1.46 o
   4   8   1         19.04         16.83         1.09 o
   4   8   1         89.03         92.23         1.89 o
   4   8   2         88.95         81.51         2.11 o
   4   8   2        142.88        141.47         2.30 o
   4   8   3         29.80         23.80         1.27 o
   4   8   3         29.81         24.93         1.14 o
   4   8   4          6.15          4.27         0.51 o
   4   8   5          4.53          4.26         0.44 o
   4   8   6          9.23          7.61         0.50 o
   4   8   7          4.98          4.30         0.39 o
   4   8   8         70.90         48.45         1.28 o
   4   8   9          0.49          0.09         0.31 o
  -4  -9  11         10.06         13.57         0.61 o
  -4  -9  10          0.05          0.54         0.39 o
  -4  -9   9          0.78          1.48         0.32 o
   4   9  -8         13.90         19.58         0.67 o
  -4  -9   7          2.06          0.82         0.37 o
   4   9  -6         75.27         86.05         1.40 o
  -4  -9   5         15.86         17.16         1.03 o
  -4  -9   4          0.14          0.27         0.36 o
  -4  -9   3          2.10          2.41         0.45 o
  -4  -9   2        135.09        140.06         1.75 o
  -4  -9   1          4.04          3.51         0.76 o
   4   9  -1          8.07          4.72         0.92 o
  -4  -9   0         59.42         54.71         1.72 o
   4   9   0        194.51        204.58         2.94 o
   4   9   1          4.13          3.82         0.83 o
   4   9   2          5.83          7.17         0.83 o
   4   9   3          0.14          0.22         0.53 o
   4   9   3         16.00         19.02         1.02 o
   4   9   4         88.08         83.72         1.31 o
   4   9   5          0.11          0.28         0.32 o
   4   9   6         38.16         31.95         0.74 o
   4   9   7          1.89          1.06         0.27 o
   4   9   8          4.71          3.78         0.43 o
  -4 -10  10          7.29          9.68         0.54 o
   4  10  -8         14.07         17.26         0.56 o
   4  10  -7          1.01          0.51         0.34 o
  -4 -10   6          2.55          3.16         0.42 o
   4  10  -5         22.48         21.74         0.74 o
  -4 -10   4         18.22         19.95         1.02 o
  -4 -10   3          2.84          3.08         0.65 o
   4  10  -3          4.42          3.99         0.77 o
  -4 -10   2          1.27          1.38         0.52 o
   4  10  -2          4.82          3.31         0.75 o
  -4 -10   1         16.54         13.91         0.92 o
   4  10  -1         33.08         31.55         1.29 o
  -4 -10   0          3.56          3.31         0.65 o
   4  10   0          4.82          4.43         0.80 o
  -4 -10  -1          1.58          2.08         0.64 o
   4  10   1          4.42          3.82         0.80 o
   4  10   2         54.67         59.15         1.52 o
   4  10   3          5.34          4.47         0.57 o
   4  10   4          3.40          2.21         0.46 o
   4  10   5          2.65          2.03         0.39 o
   4  10   6          3.97          4.84         0.42 o
  -4 -11   9          0.98          1.58         0.30 o
   4  11  -8         22.83         28.11         0.79 o
  -4 -11   7          2.88          4.59         0.33 o
   4  11  -6         63.62         78.09         1.08 o
   4  11  -5          3.67          4.10         0.38 o
  -4 -11   4          8.29          9.86         0.69 o
  -4 -11   3          5.06          3.94         0.57 o
  -4 -11   2         13.69         16.85         0.88 o
   4  11  -2         91.36         91.39         1.82 o
  -4 -11   1          0.24         -0.19         0.44 o
  -4 -11   0         77.67         65.73         1.61 o
   4  11   0         91.36         95.56         1.89 o
  -4 -11  -1          2.05          1.71         0.49 o
   4  11   1          7.12          7.63         0.76 o
  -4 -11  -2          0.29          0.47         0.43 o
   4  11   2          8.58         11.56         0.77 o
  -4 -11  -3         11.13         11.93         0.49 o
  -4 -11  -4         29.46         26.34         0.62 o
  -4 -11  -5         11.31         10.17         0.38 o
  -4 -11  -6          8.82          6.04         0.44 o
   4  12  -7          0.24          0.13         0.23 o
   4  12  -6          0.01          0.35         0.33 o
   4  12  -5          6.89          8.26         0.56 o
   4  12  -4         44.95         49.58         0.80 o
  -4 -12   3          3.40          3.64         0.44 o
  -4 -12   2         27.60         26.99         0.89 o
  -4 -12   1          0.44         -0.20         0.35 o
   4  12  -1          0.89          0.24         0.51 o
  -4 -12   0          0.60          0.88         0.43 o
   4  12   0         28.20         28.14         0.97 o
  -4 -12  -1          0.47          0.20         0.35 o
   4  12   1          3.88          3.69         0.54 o
  -4 -12  -2         24.75         24.02         0.83 o
   4  12   2         69.70         70.10         1.22 o
  -4 -12  -3          2.32          2.47         0.26 o
  -4 -12  -4         15.02         12.34         0.52 o
  -4 -12  -5          3.98          2.71         0.26 o
   4  13  -4          3.00          2.89         0.32 o
   4  13  -3          7.62          6.93         0.49 o
   4  13  -2         22.14         27.75         0.81 o
  -4 -13   1          6.27          5.12         0.35 o
  -4 -13   0          6.64          5.52         0.35 o
  -4 -13  -1          2.64          1.74         0.26 o
  -5   0  13         11.52         12.38         0.77 o
  -5   0  11        130.40        131.02         2.60 o
  -5   0   9          0.02         -0.40         0.57 o
  -5   0   7         64.44         65.27         1.15 o
  -5   0   5         28.68         26.16         0.93 o
  -5   0   3          1.04          2.27         0.96 o
  -5   0   1         86.44        102.16         3.37 o
  -5   0  -1         19.15         20.23         1.47 o
  -5   0  -3          0.05          0.44         0.71 o
  -5   0  -5        330.37        404.16         4.41 o
  -5   0  -7         14.36         13.38         1.17 o
  -5   0  -9         20.79         20.65         1.16 o
  -5   0 -11         39.30         40.12         1.02 o
  -5   1  14          0.17          0.13         0.32 o
  -5   1  13          7.77          8.54         0.50 o
  -5   1  12          2.46          2.93         0.47 o
  -5   1  11          0.22          0.25         0.45 o
  -5   1  10          0.00          0.74         0.46 o
  -5  -1   9         93.31         92.48         1.13 o
  -5  -1   8          2.94          2.04         0.55 o
  -5  -1   8          3.21          3.85         0.66 o
  -5   1   7          0.11          0.09         0.33 o
  -5  -1   7          4.08          4.07         0.58 o
  -5   1   6         74.64         80.48         1.50 o
  -5  -1   6        168.91        171.98         1.84 o
  -5   1   5          0.22          1.32         0.42 o
  -5  -1   5          3.54          4.78         0.80 o
  -5   1   4          3.41          5.19         0.76 o
  -5   1   3        147.96        148.00         3.15 o
  -5   1   2          0.64          1.24         0.59 o
  -5   1   1          4.76          4.65         0.56 o
  -5  -1   0        186.01        219.34         2.57 o
  -5   1  -1         94.14        100.59         2.35 o
  -5  -1  -2          3.32          4.64         0.89 o
  -5  -1  -2          3.54          6.52         0.90 o
  -5   1  -3         94.27        104.03         2.83 o
  -5  -1  -3        168.91        175.57         2.03 o
  -5   1  -4          3.97          4.06         1.00 o
  -5  -1  -4          4.08          6.26         0.67 o
  -5  -1  -5          0.27          1.07         0.57 o
  -5  -1  -6          0.00          1.64         0.59 o
  -5  -1  -7         33.25         34.68         1.11 o
  -5  -1  -8          9.07          9.86         0.71 o
  -5  -1  -9         60.05         63.05         1.27 o
  -5  -1 -10          0.18          0.03         0.36 o
  -5   1 -11          3.20          2.40         0.22 o
  -5   2  14          0.01          0.07         0.30 o
  -5   2  13         27.03         27.64         0.69 o
  -5   2  12          0.00          0.25         0.36 o
  -5   2  11          4.13          4.23         0.53 o
  -5   2  10          2.12          2.59         0.69 o
  -5  -2   9         12.09         13.07         0.59 o
  -5   2   8          3.12          4.72         0.35 o
  -5   2   7         15.38         14.84         0.56 o
  -5  -2   7         64.28         66.44         1.91 o
  -5   2   6          2.92          2.83         0.44 o
  -5  -2   6          9.63          7.83         0.60 o
  -5   2   5        177.97        183.04         2.23 o
  -5  -2   5        178.69        176.74         1.82 o
  -5   2   4          0.02          0.33         0.76 o
  -5   2   3         51.67         44.88         1.77 o
  -5  -2   2          8.09         13.84         1.00 o
  -5  -2   1        356.97        399.53         4.69 o
  -5   2   0          3.68          6.09         0.73 o
  -5  -2  -1          4.86          7.54         1.18 o
  -5   2  -2          0.71          4.24         0.83 o
  -5  -2  -2        178.69        160.53         2.74 o
  -5   2  -3          6.71          6.38         1.13 o
  -5  -2  -3          9.63         10.27         0.58 o
  -5   2  -4         48.91         57.19         2.29 o
  -5   2  -4         64.28         74.18         1.44 o
  -5   2  -5        156.16        186.96         2.58 o
  -5  -2  -5        159.28        185.47         3.32 o
  -5  -2  -6         24.91         25.85         0.98 o
  -5  -2  -7         34.64         36.21         1.13 o
  -5   2  -8          5.19          5.98         0.59 o
  -5   2  -9         36.05         31.19         0.91 o
  -5  -2 -10         20.77         16.77         0.49 o
  -5   2 -11         10.06          7.51         0.26 o
  -5   3  13          4.32          5.38         0.38 o
  -5   3  12          7.01          6.86         0.49 o
  -5   3  11         19.28         17.37         0.74 o
  -5   3  10         14.05         15.71         0.73 o
  -5  -3   9         90.70         95.55         1.32 o
  -5  -3   8          6.56          7.32         0.47 o
  -5   3   8         16.69         18.16         1.15 o
  -5  -3   7         99.01         97.95         1.71 o
  -5  -3   7         99.03        105.25         1.31 o
  -5  -3   6         44.03         45.07         2.05 o
  -5  -3   6        140.91        131.81         1.38 o
  -5   3   5         61.53         58.68         3.14 o
  -5  -3   5         63.91         62.80         0.98 o
  -5  -3   4          0.99          0.68         0.37 o
  -5  -3   4         39.05         46.60         1.29 o
  -5   3   3        125.42        128.73         4.22 o
  -5  -3   3        146.32        198.11         5.63 o
  -5   3   2         80.89         79.48         3.21 o
  -5   3   1        226.68        240.28         5.27 o
  -5   3   0         20.90         19.91         1.51 o
  -5  -3  -1         39.05         50.41         1.69 o
  -5  -3  -2          2.38          2.46         1.00 o
  -5  -3  -2         63.91         66.60         1.34 o
  -5  -3  -3         96.88        111.76         2.96 o
   5   3   3        140.91        148.49         1.54 o
  -5  -3  -4          0.02          1.88         1.44 o
   5   3   4         99.03         95.00         1.27 o
  -5   3  -5         10.13         14.59         1.03 o
  -5  -3  -5         16.69         20.23         1.35 o
  -5  -3  -6          0.33          2.70         0.59 o
  -5  -3  -7         16.16         15.75         0.77 o
  -5   3  -8          2.14          2.52         0.39 o
  -5  -3  -9          0.16          0.37         0.30 o
  -5  -3 -10          5.69          5.77         0.33 o
  -5   4  13         22.84         25.11         0.87 o
  -5  -4  12          0.11          0.12         0.30 o
  -5  -4  11          1.05          0.65         0.28 o
  -5  -4  10          6.42          6.95         0.44 o
  -5  -4   9          0.28          0.43         0.35 o
  -5  -4   8          1.85          3.06         0.47 o
  -5  -4   8        136.07        132.04         2.77 o
  -5   4   7        316.73        294.57         3.19 o
  -5  -4   7        380.22        377.45         2.34 o
  -5   4   6          1.76          1.73         0.52 o
  -5  -4   6          2.31          2.12         0.62 o
  -5   4   5         24.13         25.51         2.04 o
  -5  -4   5         34.27         32.47         0.95 o
  -5   4   4         12.00         10.91         1.31 o
  -5  -4   4         37.10         41.71         1.00 o
  -5  -4   3         10.57         11.47         0.72 o
  -5  -4   3        215.11        219.94         2.84 o
  -5   4   2         43.59         53.76         2.82 o
  -5  -4   2        522.40        563.11         3.51 o
  -5   4   1        478.81        444.11         7.28 o
  -5  -4   1        522.40        544.63         3.38 o
  -5  -4   0        215.11        234.69         2.47 o
  -5  -4  -1         37.10         46.87         1.20 o
  -5  -4  -2         34.27         32.70         1.06 o
  -5  -4  -3          0.55          1.57         1.09 o
  -5  -4  -3          2.31          2.00         0.65 o
  -5   4  -4         63.49         68.97         2.53 o
  -5  -4  -4        380.22        375.52         3.17 o
  -5  -4  -5        134.23        140.55         1.92 o
   5   4   5        136.07        141.27         2.92 o
  -5  -4  -6          4.95          5.56         0.59 o
  -5  -4  -7          9.90         13.34         0.57 o
  -5  -4  -8          0.07         -0.30         0.33 o
  -5   4  -9         17.27         14.99         0.47 o
   5   4  10          4.56          3.28         0.24 o
  -5   5  12          0.60          1.05         0.31 o
  -5  -5  11         11.15         11.83         0.44 o
  -5  -5  10          3.76          5.12         0.41 o
  -5   5   9         80.24         84.74         1.47 o
  -5   5   8         14.54         14.79         0.96 o
  -5  -5   8         54.65         56.96         1.31 o
  -5   5   7         21.40         23.11         1.11 o
  -5  -5   7         95.48        104.68         1.69 o
  -5   5   6          0.87          1.07         1.42 o
  -5  -5   6         44.77         41.85         1.16 o
  -5   5   5         10.88         12.28         1.45 o
  -5  -5   5         14.26         15.79         0.80 o
  -5   5   4         15.19         19.88         1.85 o
  -5  -5   4        104.89        113.52         1.70 o
  -5   5   3        101.01         90.26         3.67 o
  -5  -5   3        189.80        201.18         2.09 o
  -5  -5   2         77.94         77.37         1.41 o
  -5  -5   1         77.94         72.49         1.42 o
   5   5   0        189.80        200.75         2.27 o
   5   5   1        104.89        121.27         1.83 o
  -5  -5  -2         14.26         17.13         0.89 o
   5   5   3         44.77         42.24         1.22 o
  -5  -5  -4         95.48        106.11         1.74 o
  -5  -5  -5         40.11         38.54         1.50 o
   5   5   5         54.65         55.48         2.01 o
  -5  -5  -6         31.80         35.16         1.40 o
   5   5   6        112.04        111.65         2.53 o
  -5  -5  -7         27.06         24.68         0.65 o
  -5  -5  -8          3.73          3.41         0.34 o
   5   5   9         26.70         25.35         0.50 o
   5   5  10         16.18         11.50         0.55 o
  -5  -6  12          4.04          5.32         0.43 o
  -5   6  11         18.47         20.78         0.62 o
  -5  -6  10          5.64          6.20         0.41 o
  -5  -6   9          0.14          0.17         0.40 o
  -5   6   8          6.26          6.54         0.73 o
  -5  -6   8         35.76         40.71         1.74 o
  -5   6   7          0.18          0.17         0.49 o
  -5  -6   7         13.46         14.47         1.20 o
  -5  -6   6         95.34         99.57         2.47 o
  -5  -6   5        122.93        123.86         1.80 o
  -5  -6   4         58.72         63.00         1.33 o
  -5  -6   3          5.94          7.42         0.71 o
  -5  -6   2         34.52         36.70         1.03 o
  -5  -6   1         34.52         36.75         1.19 o
   5   6   0          5.94          7.43         0.70 o
  -5  -6  -1         58.72         60.56         1.40 o
   5   6   2        122.93        123.04         1.90 o
  -5  -6  -3         95.34        101.10         1.72 o
  -5  -6  -4         13.46         12.96         0.80 o
  -5  -6  -5         35.76         40.29         1.13 o
  -5  -6  -6          0.04         -0.17         0.38 o
   5   6   7         50.05         43.82         0.95 o
   5   6   8          5.85          4.18         0.35 o
   5   6   9          5.04          4.01         0.45 o
  -5  -7  11          4.51          5.97         0.53 o
  -5  -7  10         11.86         14.13         0.47 o
  -5   7   9         46.86         47.10         1.27 o
  -5  -7   9         46.86         57.72         1.80 o
  -5  -7   8         48.72         45.34         1.72 o
  -5  -7   7         28.28         29.93         0.99 o
  -5  -7   6        237.27        249.85         2.46 o
  -5  -7   5         91.87         99.71         2.59 o
  -5  -7   4         55.11         63.38         1.89 o
  -5  -7   3         60.76         64.54         2.19 o
  -5  -7   2         23.50         22.62         1.31 o
  -5  -7   1         23.50         25.71         1.55 o
  -5  -7   0         60.76         66.42         1.43 o
  -5  -7  -1         55.11         62.86         1.44 o
   5   7   2         91.87         92.68         1.65 o
  -5  -7  -3        237.27        241.10         2.45 o
  -5  -7  -4         28.28         30.08         0.96 o
   5   7   5         48.72         42.86         1.00 o
   5   7   6          0.01          1.93         0.68 o
   5   7   7         22.79         18.77         0.95 o
   5   7   8          0.43          0.74         0.41 o
   5   7   9         24.73         19.85         0.64 o
  -5  -8  11          9.14         12.42         0.58 o
  -5  -8  10          4.22          5.99         0.42 o
  -5  -8   9         29.11         35.48         1.36 o
   5   8  -8         25.94         24.72         0.80 o
  -5  -8   7          6.33          8.75         0.64 o
  -5  -8   6         33.31         40.19         1.07 o
  -5  -8   5        118.22        128.85         2.62 o
  -5  -8   4         16.41         17.59         1.27 o
  -5  -8   3         18.48         18.28         1.35 o
  -5  -8   2         54.40         71.35         2.35 o
  -5  -8   1         54.40         56.83         2.10 o
  -5  -8   0         18.48         20.74         1.44 o
   5   8   2        118.22        131.08         1.82 o
   5   8   3         33.31         34.99         1.59 o
   5   8   4          6.33          6.75         0.87 o
   5   8   5         25.94         23.59         1.15 o
   5   8   6         29.11         29.87         1.13 o
   5   8   7          3.51          3.44         0.47 o
   5   8   8          0.04          0.44         0.30 o
  -5  -9  10          5.78          8.10         0.52 o
  -5  -9   9         22.69         25.18         1.01 o
  -5  -9   8          9.65         13.44         0.58 o
   5   9  -7         11.65         16.28         0.72 o
   5   9  -6         32.40         32.36         0.94 o
  -5  -9   5         12.51         15.08         1.21 o
  -5  -9   4         51.34         58.61         1.94 o
  -5  -9   3         25.48         27.41         1.49 o
  -5  -9   2         25.05         27.86         1.57 o
  -5  -9   1         25.05         24.64         1.50 o
  -5  -9   0         25.48         23.50         1.39 o
  -5  -9  -1         51.34         51.04         1.79 o
  -5  -9  -2         12.51         14.06         1.11 o
  -5  -9  -7         28.25         19.38         0.60 o
  -5 -10   9          0.06          0.27         0.30 o
  -5 -10   8         13.45         15.88         0.80 o
   5  10  -7         24.94         37.13         0.81 o
  -5 -10   6          1.58          1.78         0.48 o
  -5 -10   5          7.97          8.91         0.62 o
  -5 -10   4         62.81         72.04         1.99 o
  -5 -10   3          3.85          3.35         0.87 o
  -5 -10   2         10.41         13.56         1.15 o
  -5 -10   1         10.41         12.36         1.12 o
  -5 -10   0          3.85          4.19         0.83 o
  -5 -10  -1         62.81         64.98         1.86 o
  -5 -10  -2          7.97          7.53         0.89 o
  -5 -10  -3          1.58          1.23         0.64 o
  -5 -10  -4         24.94         29.05         1.06 o
  -5 -10  -5         13.45         12.60         0.72 o
  -5 -10  -6          0.98          0.24         0.34 o
   5  11  -7         13.22         10.61         0.39 o
  -5 -11   6         42.74         43.30         0.79 o
  -5 -11   5         18.51         24.80         0.72 o
  -5 -11   4          9.38         10.11         0.55 o
  -5 -11   3          4.52          5.12         0.74 o
  -5 -11   2         27.93         29.34         1.31 o
  -5 -11   1         27.93         27.45         1.32 o
  -5 -11   0          4.52          5.09         0.76 o
  -5 -11  -1          9.38         10.36         0.84 o
  -5 -11  -2         18.51         22.35         1.01 o
  -5 -11  -3         42.74         41.95         1.13 o
  -5 -11  -4         13.22         11.29         0.62 o
  -5 -11  -5          0.61          0.62         0.21 o
  -5 -12   4         34.85         37.50         0.66 o
  -5 -12   3         18.05         22.45         0.58 o
  -5 -12   2         21.48         24.73         0.92 o
  -5 -12   1         21.48         21.27         0.89 o
  -5 -12   0         18.05         20.61         0.87 o
  -5 -12  -1         34.85         32.97         0.96 o
  -6   0   6        111.34         41.33         1.36 o
  -6   0   4         96.06         96.59         1.93 o
  -6   0   2         12.58         13.50         0.77 o
  -6   0   0          7.90          8.54         0.88 o
  -6   0  -2         34.75         36.88         1.52 o
  -6   0  -4        252.75        284.47         4.22 o
  -6   0  -6         14.45         11.28         1.01 o
  -6   0  -8        117.08        125.82         2.39 o
  -6   0 -10         16.19         13.55         0.57 o
  -6   1  13          0.03         -0.26         0.27 o
  -6   1  12         13.48         14.35         0.61 o
  -6   1  11         14.47         14.34         0.67 o
  -6   1  10         32.20         31.72         0.94 o
  -6   1   9         10.74         10.41         0.53 o
  -6  -1   8          3.29          2.75         0.40 o
  -6  -1   7          7.08          7.46         0.47 o
  -6  -1   6          0.50          0.41         0.28 o
  -6   1   5         23.18         20.83         0.57 o
  -6   1   4         47.32         48.71         0.99 o
  -6   1   3         12.56         14.59         0.50 o
  -6   1   2         12.26         13.24         0.53 o
  -6   1   1          2.50          2.48         0.45 o
  -6  -1   0         49.50         59.88         1.24 o
  -6  -1  -1          0.32          0.68         0.47 o
  -6  -1  -2          7.95          9.10         0.67 o
  -6  -1  -3          3.93          4.63         0.63 o
  -6  -1  -4         19.80         19.22         0.92 o
  -6  -1  -5          2.40          1.67         0.52 o
  -6  -1  -6         28.44         30.48         1.02 o
  -6  -1  -7          0.28          0.41         0.47 o
  -6   1  -8          0.07          0.01         0.42 o
  -6  -1  -9         25.28         24.45         0.67 o
  -6  -1 -10          2.73          2.05         0.23 o
  -6   2  13          1.08          1.26         0.27 o
  -6   2  12          1.39          0.82         0.37 o
  -6   2  11          7.62          7.91         0.55 o
  -6   2  10          8.83          7.78         0.83 o
  -6  -2   9          0.59          0.79         0.37 o
  -6   2   8         98.81         97.63         1.13 o
  -6   2   7         35.67         31.88         0.79 o
  -6  -2   6          5.68          5.32         0.38 o
  -6   2   5          2.31          1.51         0.31 o
  -6   2   4         60.87         61.94         0.88 o
  -6  -2   3         10.53          9.21         0.45 o
  -6  -2   2        201.92        203.19         1.84 o
  -6  -2   1         98.02        102.50         2.31 o
  -6  -2   0        216.71        223.92         3.46 o
  -6  -2  -1          0.91          0.21         0.46 o
  -6  -2  -2         10.97          7.96         0.65 o
  -6  -2  -3          1.78          2.13         0.52 o
  -6   2  -4         18.24         20.56         0.90 o
  -6  -2  -5          0.31          0.55         0.37 o
  -6  -2  -6          2.50          1.77         0.40 o
  -6  -2  -7          0.59          1.09         0.33 o
  -6  -2  -8         20.98         18.56         0.54 o
  -6  -2  -9          0.02          0.36         0.22 o
  -6   3  13          0.17          0.27         0.32 o
  -6  -3  12          0.10          0.38         0.33 o
  -6   3  11         10.21         10.00         0.54 o
  -6   3  10         71.32         74.59         1.87 o
  -6  -3   9          5.44          6.93         0.46 o
  -6  -3   8         59.59         56.57         0.87 o
  -6   3   7          7.46          6.17         0.37 o
  -6   3   6         89.32         83.59         0.98 o
  -6  -3   5          0.00          0.07         0.32 o
  -6  -3   4         29.96         29.14         0.64 o
  -6  -3   3          3.38          4.66         0.35 o
  -6  -3   2          3.68          1.37         0.32 o
  -6  -3   1         51.84         52.06         1.77 o
  -6  -3   0        363.18        387.27         4.60 o
  -6  -3  -1          5.04          5.63         0.78 o
  -6  -3  -2         16.13         17.99         1.28 o
  -6  -3  -3          5.95          6.94         0.48 o
  -6  -3  -4          2.03          1.38         0.39 o
  -6  -3  -5          2.33          1.22         0.38 o
  -6  -3  -6         61.98         62.75         1.06 o
  -6  -3  -7          0.37          0.44         0.33 o
  -6  -3  -8          4.47          4.72         0.33 o
  -6  -3  -9          4.35          3.09         0.23 o
  -6   4  12          1.08          1.20         0.28 o
  -6   4  11          0.16          0.24         0.33 o
  -6   4  10          0.12          0.25         0.42 o
  -6   4   9          7.68          8.12         0.47 o
  -6  -4   8         18.26         20.64         0.67 o
  -6  -4   7         11.59         11.37         0.44 o
  -6  -4   6          0.13          0.20         0.47 o
  -6  -4   5          6.44          4.89         0.55 o
  -6  -4   4         31.66         34.40         0.85 o
  -6  -4   3          0.02          0.39         0.37 o
  -6  -4   2         57.19         57.50         1.11 o
  -6  -4   1        105.71        109.31         1.60 o
  -6  -4   0          3.36          1.46         0.42 o
  -6  -4  -1         36.23         39.34         0.82 o
  -6  -4  -2         15.21         14.73         0.76 o
  -6  -4  -3          1.40          1.14         0.44 o
  -6  -4  -4         74.45         77.18         1.49 o
  -6  -4  -5          4.45          4.29         0.53 o
   6   4   6          0.58          0.35         0.30 o
  -6  -4  -7          3.35          3.37         0.33 o
  -6  -4  -8         24.87         19.21         0.45 o
  -6  -4  -9          0.19         -0.08         0.19 o
  -6   5  12         19.99         19.87         0.65 o
  -6  -5  11         16.93         17.35         0.56 o
  -6   5  10          1.41          1.72         0.39 o
  -6   5   9          7.45          8.51         0.57 o
  -6  -5   8          8.32          8.26         0.47 o
  -6  -5   7          1.40          1.39         0.42 o
  -6  -5   6         11.20          9.30         0.64 o
  -6  -5   5         31.43         33.96         0.98 o
  -6  -5   4         22.14         23.82         0.87 o
  -6  -5   3          0.02          0.19         0.39 o
  -6  -5   2          1.38          0.89         0.34 o
  -6  -5   1         10.71          7.72         0.59 o
  -6  -5   0        105.64         98.89         1.57 o
  -6  -5  -1         17.81         19.10         0.64 o
  -6  -5  -2         35.29         36.18         0.83 o
  -6  -5  -3         36.59         34.73         0.79 o
  -6  -5  -4          8.28          8.42         0.63 o
   6   5   5         58.58         48.58         1.12 o
   6   5   6         23.80         24.28         0.76 o
  -6  -5  -7          0.49          0.45         0.29 o
  -6  -5  -8          8.57          6.34         0.34 o
  -6   6  11          4.96          4.33         0.39 o
  -6   6  10         20.87         23.01         0.64 o
  -6   6   9          9.83         10.61         0.55 o
  -6  -6   8         10.74         12.88         0.63 o
  -6  -6   7         13.88         16.01         0.73 o
  -6  -6   6         23.01         26.02         0.85 o
  -6  -6   5         28.03         30.31         0.94 o
  -6  -6   4        102.28        108.99         1.64 o
  -6  -6   3          1.24          1.02         0.45 o
  -6  -6   2         27.62         22.79         0.83 o
  -6  -6   1          0.20          0.11         0.46 o
  -6  -6   0          1.01          1.13         0.47 o
  -6  -6  -1         13.66         16.21         0.75 o
  -6  -6  -2         22.99         22.50         0.67 o
  -6  -6  -3          6.23          5.35         0.43 o
  -6  -6  -4         67.85         61.75         0.96 o
  -6  -6  -5          2.93          3.09         0.33 o
  -6  -6  -6          0.25          0.40         0.29 o
  -6  -6  -7          0.02          0.15         0.23 o
   6   6   8         19.20         11.54         0.53 o
  -6  -7  10         23.35         26.82         0.62 o
  -6  -7   9          1.16          1.51         0.59 o
  -6  -7   8          0.03         -0.07         0.62 o
  -6  -7   7         10.25          9.84         0.85 o
  -6  -7   6         32.94         31.04         1.35 o
  -6  -7   5          0.00          0.07         0.56 o
  -6  -7   4          6.34          7.72         0.92 o
  -6  -7   3          1.19          0.36         0.61 o
  -6  -7   2         12.08         14.66         1.01 o
  -6  -7   1          0.29          0.39         0.40 o
  -6  -7   0          6.19          6.17         0.49 o
  -6  -7  -1          1.17          0.35         0.39 o
  -6  -7  -2          2.83          1.99         0.43 o
  -6  -7  -3          2.06          1.37         0.33 o
  -6  -7  -4         55.71         49.81         0.81 o
  -6  -7  -5          1.86          1.29         0.26 o
  -6  -7  -6          0.57          0.48         0.20 o
   6   7   7          2.14          1.40         0.35 o
  -6  -8   9          0.28          0.17         0.41 o
  -6  -8   8         13.68         17.63         0.96 o
  -6  -8   7          4.25          5.14         0.73 o
  -6  -8   6         18.22         18.39         1.07 o
  -6  -8   5          3.34          3.60         0.71 o
  -6  -8   4          8.37          8.38         0.81 o
  -6  -8   3         22.51         20.89         1.11 o
  -6  -8   2         11.29         10.78         0.94 o
  -6  -8   1          1.36          1.18         0.62 o
  -6  -8   0          1.57          1.19         0.52 o
  -6  -8  -1         10.01          8.07         0.73 o
  -6  -8  -2         27.93         21.50         1.00 o
  -6  -8  -3          0.40          0.04         0.49 o
  -6  -8  -4          4.11          3.89         0.53 o
  -6  -8  -5          2.90          1.84         0.40 o
  -6  -8  -6          0.06          0.06         0.28 o
  -6  -9   9          0.09         -0.12         0.32 o
  -6  -9   8          1.36          2.01         0.44 o
  -6  -9   7          1.10          2.80         0.58 o
  -6  -9   6         17.36         22.08         1.00 o
  -6  -9   5          1.44          3.16         0.59 o
  -6  -9   4          4.26          6.10         0.43 o
  -6  -9   3          0.26          0.38         0.57 o
  -6  -9   2          0.70          0.90         0.54 o
  -6  -9   1          8.52          7.78         0.77 o
  -6  -9   0         50.48         44.54         1.36 o
  -6  -9  -1          2.09          1.81         0.58 o
  -6  -9  -2          0.24          0.39         0.48 o
  -6  -9  -3          1.68          1.39         0.43 o
  -6  -9  -4          7.36          6.01         0.47 o
  -6  -9  -5          0.96          1.03         0.27 o
  -6 -10   7          0.29          0.29         0.33 o
  -6 -10   6          0.58         -0.18         0.43 o
  -6 -10   5          5.05          5.10         0.55 o
   6  10  -4          2.51          3.24         0.33 o
  -6 -10   3          0.12          0.62         0.27 o
  -6 -10   2          2.20          2.45         0.53 o
  -6 -10   1          7.25          6.07         0.64 o
  -6 -10   0          3.84          3.51         0.56 o
  -6 -10  -1          5.19          4.11         0.52 o
  -6 -10  -2          3.13          3.52         0.48 o
  -6 -10  -3          0.62          0.01         0.29 o
  -6 -10  -4         10.78          6.82         0.39 o
  -6 -11   5          4.13          3.02         0.36 o
  -6 -11   4          1.93          2.07         0.39 o
   6  11  -3         10.24         11.90         0.38 o
  -6 -11   2          5.69          8.04         0.54 o
   6  11  -2          5.76          9.16         0.52 o
  -6 -11   1          0.06          0.25         0.35 o
  -6 -11   0         25.18         22.88         0.76 o
  -6 -11  -1          0.48          0.78         0.32 o
  -6 -11  -2          9.68          6.38         0.38 o
  -7   0  11         10.15         10.52         1.01 o
  -7   0   9         62.33         66.59         1.76 o
  -7   0   7         10.09         10.60         1.37 o
  -7   0   5         40.34         43.68         2.25 o
  -7   0   3         11.23         12.75         1.42 o
  -7   0   1         11.23         14.59         1.33 o
  -7   0  -1         40.34         40.40         2.12 o
  -7   0  -3         10.09         11.44         1.26 o
  -7   0  -5         62.33         63.96         2.31 o
  -7   0  -7         10.15          7.00         0.83 o
  -7   1  12          3.80          4.95         0.50 o
  -7   1  11          2.69          2.27         0.44 o
  -7   1  10          2.96          3.00         0.60 o
  -7   1   9         30.83         40.88         1.03 o
  -7   1   8          1.06          1.67         0.47 o
  -7  -1   7         41.45         41.93         1.16 o
  -7   1   6         44.81         48.78         1.64 o
  -7   1   5         10.94          9.13         0.88 o
  -7   1   4         17.69         16.77         1.05 o
  -7   1   3         67.93         69.47         1.91 o
  -7  -1   2          2.82          4.08         0.59 o
  -7  -1   1         67.93         75.57         1.85 o
  -7  -1   0         17.69         18.83         1.06 o
  -7  -1  -1         10.94          9.52         0.91 o
  -7  -1  -2         44.81         46.49         1.57 o
  -7  -1  -3         41.45         45.29         1.50 o
  -7  -1  -4          1.06          1.25         0.59 o
  -7  -1  -5         30.83         35.74         1.27 o
  -7  -1  -6          2.96          3.41         0.59 o
  -7  -1  -7          2.69          2.20         0.50 o
  -7   1  -8          3.80          4.26         0.34 o
  -7   2  12          4.52          5.00         0.48 o
  -7   2  11         32.25         37.63         1.15 o
  -7   2  10          1.91          1.63         0.50 o
  -7  -2   9         27.24         26.22         0.96 o
  -7  -2   8          2.44          1.85         0.38 o
  -7  -2   7         17.39         19.64         0.74 o
  -7  -2   6          9.69          9.70         0.71 o
  -7   2   5         46.80         46.98         1.57 o
  -7   2   4          0.37          0.15         0.47 o
  -7   2   3        103.29        110.54         2.33 o
  -7  -2   2          0.01         -0.48         0.53 o
  -7  -2   1        103.29        111.30         2.29 o
  -7  -2   0          0.37          0.36         0.66 o
  -7  -2  -1         46.80         47.21         2.31 o
  -7  -2  -2          9.69         10.27         0.87 o
  -7  -2  -3         17.39         18.81         1.07 o
  -7   2  -4          2.44          2.91         0.60 o
  -7  -2  -5         27.24         27.78         1.09 o
  -7  -2  -6          1.91          2.14         0.51 o
  -7  -2  -7         32.25         34.04         0.93 o
  -7  -2  -8          4.52          4.03         0.53 o
  -7   3  11         16.91         17.90         0.81 o
  -7   3  10          2.89          3.12         0.78 o
  -7  -3   9         64.57         71.08         1.39 o
  -7  -3   8         13.22         15.07         0.67 o
  -7  -3   7          9.74          9.21         0.51 o
  -7  -3   6          0.69          0.40         0.38 o
  -7  -3   5          1.93          2.12         0.51 o
  -7  -3   4          6.46          5.97         0.58 o
  -7   3   3         56.06         57.79         1.67 o
  -7  -3   2         29.67         30.55         1.08 o
  -7  -3   1         56.06         59.25         2.62 o
  -7  -3   0          6.46          5.96         1.21 o
  -7  -3  -1          1.93          2.39         1.12 o
  -7  -3  -2          0.69          0.81         0.82 o
  -7  -3  -3          9.74          9.30         1.35 o
  -7  -3  -4         13.22         13.42         1.35 o
  -7  -3  -5         64.57         72.07         1.48 o
  -7  -3  -6          2.89          2.51         0.49 o
  -7  -3  -7         16.91         15.21         0.97 o
  -7  -3  -8          4.36          3.30         0.44 o
  -7   4  11         12.03         15.68         0.63 o
  -7   4  10          0.31          0.68         0.58 o
  -7  -4   9         40.08         41.50         1.04 o
  -7  -4   8         16.64         17.27         0.77 o
  -7  -4   7         78.83         87.70         2.04 o
  -7  -4   6         25.46         28.77         1.25 o
  -7  -4   5         29.64         35.67         1.39 o
  -7  -4   4         31.75         27.48         1.24 o
  -7  -4   3         96.14        100.43         2.13 o
  -7  -4   2          1.77          0.84         0.53 o
  -7  -4   1         96.14         99.98         3.30 o
  -7  -4   0         31.75         26.67         1.88 o
  -7  -4  -1         29.64         35.64         1.98 o
  -7  -4  -2         25.46         26.35         1.81 o
  -7  -4  -3         78.83         83.38         2.74 o
  -7  -4  -4         16.64         15.96         1.34 o
  -7  -4  -5         40.08         40.67         1.75 o
  -7  -4  -6          0.31          0.23         0.58 o
  -7  -4  -7         12.03         11.91         0.78 o
  -7  -5  10          4.25          4.84         0.75 o
  -7  -5   9         21.82         26.46         1.56 o
  -7  -5   8         35.06         38.13         1.27 o
  -7  -5   7         50.18         53.50         1.53 o
  -7  -5   6          4.30          3.06         0.65 o
  -7  -5   5          9.66          9.57         0.84 o
  -7  -5   4          4.52          5.29         0.74 o
  -7  -5   3         97.48         94.94         2.07 o
  -7  -5   2          0.01          0.10         0.55 o
  -7  -5   1         97.48         88.55         1.94 o
  -7  -5   0          4.52          5.47         0.71 o
  -7  -5  -1          9.66         10.44         1.22 o
  -7  -5  -2          4.30          3.26         1.07 o
  -7  -5  -3         50.18         49.25         2.06 o
  -7  -5  -4         35.06         34.02         1.62 o
  -7  -5  -5         21.82         19.77         1.21 o
  -7  -5  -6          4.25          3.45         0.60 o
  -7  -6  10          2.89          2.79         0.40 o
  -7  -6   9         18.10         23.18         1.35 o
  -7  -6   8         10.93         11.40         1.13 o
  -7  -6   7          6.93          6.51         0.68 o
  -7  -6   6         18.77         20.01         1.00 o
  -7  -6   5         67.40         72.92         1.74 o
  -7  -6   4         10.40         12.71         0.87 o
  -7  -6   3         10.63          9.17         0.83 o
  -7  -6   2         12.72         13.73         0.89 o
  -7  -6   1         10.63         10.49         0.80 o
  -7  -6   0         10.40         12.04         0.82 o
  -7  -6  -1         67.40         69.84         1.59 o
  -7  -6  -2         18.77         18.85         1.38 o
  -7  -6  -3          6.93          7.57         1.01 o
  -7  -6  -4         10.93         11.11         0.99 o
  -7  -6  -5         18.10         18.24         0.99 o
  -7  -6  -6          2.89          1.97         0.40 o
  -7  -7   9          9.12         14.05         0.95 o
  -7  -7   8          3.88          4.28         0.77 o
  -7  -7   7         47.03         56.57         2.07 o
  -7  -7   6          9.68         13.24         1.23 o
  -7  -7   5         19.23         21.84         1.47 o
  -7  -7   4          2.67          2.53         0.92 o
  -7  -7   3         17.31         21.84         0.95 o
  -7  -7   2          3.04          2.31         0.47 o
  -7  -7   1         17.31         23.03         0.96 o
  -7  -7   0          2.67          2.52         0.53 o
  -7  -7  -1         19.23         19.91         0.84 o
  -7  -7  -2          9.68         12.11         0.88 o
  -7  -8   8          2.91          2.88         0.62 o
  -7  -8   7          0.94          1.82         0.73 o
  -7  -8   6          0.62          0.68         0.74 o
  -7  -8   5         23.26         26.29         1.41 o
  -7  -8   4          0.50          0.48         0.66 o
  -7  -8   3          0.64          0.04         0.57 o
  -7  -8   2          0.01         -0.30         0.64 o
  -7  -8   1          0.64          0.69         0.64 o
  -7  -8   0          0.50          0.34         0.57 o
  -7  -8  -1         23.26         23.69         1.16 o
  -7  -8  -2          0.62          1.21         0.50 o
  -7  -8  -3          0.94          1.99         0.43 o
  -7  -9   7          6.60          5.94         0.62 o
  -7  -9   6          3.26          4.42         0.66 o
  -7  -9   5          7.14          7.54         0.80 o
  -7  -9   4         20.33         24.64         1.21 o
  -7  -9   3         14.14         17.51         1.09 o
  -7  -9   2          0.02          0.12         0.44 o
  -7  -9   1         14.14         15.74         0.99 o
  -7  -9   0         20.33         22.55         1.07 o
  -7  -9  -1          7.14          7.35         0.64 o
  -7  -9  -2          3.26          2.59         0.43 o
  -7 -10   4          5.93          7.24         0.63 o
  -7 -10   3          6.09          9.14         0.69 o
  -7 -10   2          5.52          5.31         0.58 o
  -7 -10   1          6.09          7.68         0.61 o
  -7 -10   0          5.93          5.10         0.48 o
  -8   0  10          0.70          0.52         0.38 o
  -8   0   8         22.60         24.58         0.79 o
  -8   0   6         37.60         34.52         1.38 o
  -8   0   4          5.89          4.22         0.82 o
  -8   0   2         35.66         38.20         1.56 o
  -8   0   0          3.50          5.12         0.50 o
  -8   0  -2          3.40          3.14         0.69 o
  -8   0  -4         24.35         21.69         0.96 o
  -8   0  -6          0.72          1.37         0.33 o
  -8   1  10         11.09         11.00         0.46 o
  -8   1   9          0.23         -0.03         0.33 o
  -8   1   8          1.12          1.73         0.32 o
  -8   1   7          8.53          9.51         0.47 o
  -8  -1   6          0.49          0.34         0.38 o
  -8  -1   5          0.02          0.04         0.43 o
  -8   1   4         22.13         23.61         0.85 o
  -8   1   3          0.43          0.04         0.44 o
  -8   1   2         19.67         21.51         0.84 o
  -8  -1   1         14.09         13.38         0.57 o
  -8  -1   0         15.89         14.61         0.60 o
  -8   1  -1          1.92          1.02         0.32 o
  -8   1  -2          1.19          0.76         0.37 o
  -8   1  -3          6.14          5.37         0.46 o
  -8   1  -4          0.00          0.20         0.32 o
  -8   1  -5          2.69          1.80         0.23 o
  -8  -1  -6          3.68          1.95         0.36 o
  -8   2  10          1.68          1.02         0.29 o
  -8   2   9          2.16          2.64         0.36 o
  -8  -2   8         15.09         15.99         0.60 o
  -8   2   7         12.64         11.95         0.46 o
  -8   2   6          1.23          0.82         0.35 o
  -8   2   5          0.00         -0.06         0.34 o
  -8   2   4          2.54          2.85         0.49 o
  -8   2   3          0.80          0.21         0.45 o
  -8   2   2          8.43          7.13         0.55 o
  -8  -2   1         23.40         20.67         0.87 o
  -8   2   1         25.93         20.64         1.10 o
  -8  -2   0          1.68          0.69         0.34 o
  -8  -2  -1          0.77          1.03         0.38 o
  -8  -2  -2          0.83          0.97         0.34 o
  -8  -2  -3          2.65          2.39         0.64 o
  -8  -2  -4         17.20         17.31         0.89 o
  -8  -2  -5          0.34          0.24         0.37 o
  -8  -2  -6          0.02         -0.28         0.29 o
  -8  -3  10         13.17         13.78         0.69 o
  -8  -3   8          6.32          5.70         0.67 o
  -8  -3   7          0.05         -0.17         0.58 o
  -8  -3   6          3.79          3.49         0.41 o
  -8  -3   5          0.62          0.85         0.37 o
  -8   3   4         18.02         17.81         0.70 o
  -8  -3   3          0.01          0.01         0.65 o
  -8  -3   2          0.93          0.83         0.73 o
  -8  -3   1         12.27          7.59         0.94 o
  -8  -3   0         21.22         18.63         0.80 o
  -8  -3  -1          4.84          5.75         0.79 o
  -8  -3  -2         19.35         23.22         1.18 o
  -8  -3  -3          5.79          6.26         0.71 o
  -8  -3  -4          4.09          4.00         0.57 o
  -8  -3  -5          0.10          0.68         0.37 o
  -8  -4  10          4.10          3.87         0.40 o
  -8  -4   8          6.25          6.75         0.67 o
  -8  -4   7         10.72         11.42         0.55 o
  -8  -4   6          1.24          1.33         0.38 o
  -8  -4   5          5.71          5.61         0.77 o
  -8  -4   4          3.70          3.39         0.66 o
  -8  -4   3          0.72          0.86         0.59 o
  -8  -4   2         25.05         23.51         1.26 o
  -8  -4   1         20.72         19.36         1.16 o
  -8  -4   0          0.03          0.25         0.60 o
  -8  -4  -1          5.02          4.53         0.49 o
  -8  -4  -2          0.17          0.36         0.53 o
  -8  -4  -3          0.08          0.49         0.48 o
  -8  -4  -4         34.90         30.31         1.01 o
  -8  -4  -5          1.00          0.11         0.30 o
  -8  -5   7          3.08          3.94         0.39 o
  -8  -5   6          0.37          0.15         0.32 o
  -8  -5   5          9.32         10.42         0.53 o
  -8  -5   4         10.92         12.16         0.55 o
  -8  -5   3          0.19          0.09         0.49 o
  -8  -5   2          4.71          3.60         0.67 o
  -8  -5   1          0.07         -0.08         0.55 o
  -8  -5   0         50.14         46.76         1.46 o
  -8  -5  -1          0.19          0.20         0.50 o
  -8  -5  -2          7.33          6.22         0.60 o
  -8  -5  -3          9.30          8.11         0.44 o
  -8  -5  -4          0.22         -0.03         0.33 o
  -8  -6   7          0.93          0.58         0.40 o
  -8  -6   6         10.15         10.24         0.45 o
  -8  -6   5          2.07          1.48         0.31 o
  -8  -6   4          5.85          4.74         0.39 o
  -8  -6   3          1.20          0.95         0.32 o
  -8  -6   2          6.55          7.73         0.77 o
  -8  -6   1         11.03         10.58         0.73 o
  -8  -6   0         10.55          7.53         0.66 o
  -8  -6  -1          0.35          0.67         0.35 o
  -8  -6  -2          2.26          1.70         0.38 o
  -8  -6  -3          2.58          1.59         0.33 o
  -8  -7   6          5.37          5.00         0.45 o
  -8  -7   5          0.78          0.99         0.39 o
  -8  -7   4          3.75          4.08         0.50 o
  -8  -7   3          0.12         -0.35         0.35 o
  -8  -7   2          0.08          0.20         0.37 o
  -8  -7   2          0.21          0.16         0.50 o
  -8  -7   1          0.06         -0.35         0.35 o
  -8  -7   0          0.04          0.15         0.33 o
  -9   0   7          8.36         10.73         0.75 o
  -9   0   5          7.45          7.24         0.74 o
  -9   0   3          3.46          5.78         0.76 o
  -9   0   1          3.85          3.23         0.70 o
  -9   0  -1          0.04          0.41         0.51 o
  -9  -1   7          7.15          6.83         0.50 o
  -9  -1   7          7.94          9.42         0.82 o
  -9  -1   6          1.49          1.49         0.40 o
  -9   1   6          1.64          2.43         0.46 o
  -9   1   5          4.70          6.18         0.57 o
  -9  -1   4         15.31         16.63         0.74 o
  -9   1   3          7.78          9.14         0.65 o
  -9   1   2          7.78          9.19         0.65 o
  -9   1   1         15.31         16.19         0.70 o
  -9   1   0          4.70          4.71         0.50 o
  -9   1  -1          1.64          2.26         0.40 o
  -9  -1  -2          7.94          8.80         0.71 o
  -9  -2   7          7.29          8.05         0.49 o
  -9   2   6          4.72          5.19         0.46 o
  -9   2   5          1.48          2.06         0.42 o
  -9   2   4          6.15          5.90         0.53 o
  -9   2   3          6.39          7.76         0.57 o
  -9  -2   2          6.39          8.56         0.57 o
  -9  -2   1          6.15          5.85         0.86 o
  -9  -2   0          1.48          1.56         0.70 o
  -9  -2  -1          4.72          5.70         0.71 o
  -9  -2  -2          7.29          8.53         0.69 o
  -9  -3   7          3.80          4.40         0.62 o
  -9  -3   6          0.10         -0.22         0.57 o
  -9  -3   5          8.36          8.64         0.83 o
  -9  -3   4          3.67          3.57         0.76 o
  -9  -3   3          1.31          1.95         0.70 o
  -9  -3   2          1.31          1.84         0.70 o
  -9  -3   1          3.67          3.76         0.77 o
  -9  -3   0          8.36         10.07         0.87 o
  -9  -3  -1          0.10          0.35         0.57 o
  -9  -3  -2          3.80          4.03         0.54 o
  -9  -4   6         10.63         12.48         0.75 o
  -9  -4   5          8.31          8.88         0.78 o
  -9  -4   4         10.57          9.74         0.81 o
  -9  -4   3          1.33          2.34         0.67 o
  -9  -4   2          1.33          1.87         0.65 o
  -9  -4   1         10.57          9.53         0.83 o
  -9  -4   0          8.31          8.39         0.72 o
  -9  -4  -1         10.63         12.33         0.73 o
  -9  -5   4         10.99          8.18         0.63 o
  -9  -5   3          4.48          4.18         0.61 o
  -9  -5   2          4.48          4.19         0.58 o
  -9  -5   1         10.99          8.60         0.62 o
  -9  -5   0          0.81          1.60         0.43 o
  -1   0  13         97.15        106.43         2.24 o
  -1   0  11         20.26         18.70         1.11 o
   1   0  -9        351.93        312.58         3.10 o
   1   0  -7         27.66         15.46         1.50 o
   1   0  -5          0.11          0.05         0.59 o
   1   0  -3       2607.23       1946.74         9.01 o
   1   0   1        430.52        402.73         2.48 o
  -1   0  -3       1796.07       1537.89         6.40 o
  -1   0  -5        617.35        607.49         4.07 o
   1   0   7          0.57          0.51         1.02 o
   1   0   9        371.36        362.39         2.60 o
   1   0  11         37.41         39.35         0.99 o
   1   0  13         17.59         16.66         0.88 o
  -1   1  15          3.82          5.06         0.43 o
  -1  -1  14         15.73         19.69         0.65 o
  -1  -1  13         15.15         16.28         0.71 o
  -1  -1  12         16.28         16.36         0.75 o
  -1  -1  11          0.60          0.60         0.48 o
   1   1 -10        173.08        156.76         1.70 o
   1   1  -9         52.05         44.65         0.88 o
   1  -1  -8         37.48         26.86         1.46 o
   1  -1  -7         12.92         11.31         0.89 o
   1  -1  -6         20.54         15.85         0.99 o
   1  -1  -5       1089.54        880.29         5.73 o
   1  -1  -4        139.61        110.67         2.65 o
   1  -1  -3         10.69          7.88         0.75 o
   1  -1  -2       1005.86        730.85         4.83 o
   1   1  -1       1566.53       1296.73         3.01 o
   1   1   0         12.23         13.63         0.36 o
   1   1   1        735.06        638.76         4.23 o
   1   1   2         70.50         72.03         0.90 o
   1   1   3         84.40         72.51         0.82 o
   1  -1   4        452.28        441.17         2.31 o
  -1   1  -5        485.95        493.18         2.76 o
   1  -1   6         54.85         68.86         1.01 o
   1   1   7        144.14        131.74         2.65 o
   1   1   8          2.30          1.55         0.40 o
   1  -1   9          0.80          0.68         0.31 o
   1  -1  10         78.93         82.17         1.14 o
   1  -1  11          3.20          4.10         0.41 o
   1  -1  12          1.09          1.26         0.34 o
   1  -1  13         47.15         49.07         0.97 o
   1   1  14          6.57          7.17         0.55 o
  -1   2  15         26.61         22.19         0.67 o
  -1   2  14          5.73          8.00         0.71 o
  -1  -2  13         63.49         71.47         1.29 o
  -1  -2  12          2.15          2.09         0.48 o
  -1  -2  11          0.22          0.76         0.41 o
  -1   2  10          7.68          8.07         0.56 o
   1  -2  -9        418.36        389.56         2.02 o
   1  -2  -8          6.06          2.50         0.73 o
   1  -2  -7        343.96        281.87         4.09 o
   1  -2  -6        375.20        350.71         4.13 o
   1  -2  -5        461.08        370.93         5.53 o
   1  -2  -4          3.62          2.97         0.61 o
   1  -2  -3        884.27        620.33         5.66 o
   1  -2  -2        217.01        169.70         1.92 o
   1   2  -1       1299.60        988.81         4.07 o
   1   2   0       9043.50       7347.06        17.22 o
   1   2   1        765.88        671.77         5.29 o
   1   2   2         36.49         27.10         0.84 o
   1  -2   3        594.42        517.93         2.98 o
   1   2   4         25.57         23.13         0.60 o
   1   2   5       1079.37       1091.88         4.25 o
   1   2   6         59.22         73.35         1.20 o
   1   2   7        149.21        142.52         2.92 o
   1   2   8         39.10         36.03         0.80 o
   1   2   9        428.85        432.93         2.34 o
   1  -2  10         43.98         39.07         0.84 o
   1  -2  11          5.65          6.69         0.45 o
   1  -2  12          4.92          4.75         0.39 o
   1  -2  13         30.15         33.31         0.79 o
   1   2  14          8.46         10.40         0.58 o
  -1   3  14          0.33          0.52         0.42 o
  -1   3  13         10.95         11.42         0.85 o
  -1  -3  12          0.47          0.82         0.45 o
  -1  -3  11         98.28         83.89         1.48 o
   1  -3 -10         52.54         47.44         0.99 o
  -1   3   9        132.04        127.08         1.40 o
  -1  -3   8         53.37         44.87         1.09 o
   1   3  -7        144.70        108.64         2.65 o
   1  -3  -6        763.15        674.68         8.68 o
   1  -3  -5         78.44         56.38         2.33 o
   1  -3  -4        393.28        329.20         4.96 o
   1  -3  -3        481.64        371.98         4.69 o
   1  -3  -2          1.18          0.59         0.31 o
  -1   3   1        114.58        113.98         1.32 o
  -1   3   0         78.82         61.71         1.04 o
   1   3   1       1383.27       1132.77         4.04 o
   1   3   2          2.37          0.93         0.40 o
   1   3   3          4.26          2.03         0.46 o
   1   3   4        206.11        198.44         2.19 o
   1   3   5        251.57        242.37         2.61 o
   1   3   6        108.91        122.79         1.99 o
   1   3   7        113.47        111.90         2.76 o
   1   3   8         12.61          9.26         0.42 o
   1   3   9          0.90          1.85         0.37 o
   1  -3  10         67.46         65.18         1.03 o
   1  -3  11        139.27        136.03         1.44 o
   1  -3  12          1.34          1.56         0.36 o
   1   3  13         46.41         49.47         1.38 o
   1   3  14          0.05          0.45         0.32 o
  -1   4  14         11.18         15.33         0.74 o
  -1   4  13         47.76         55.79         1.52 o
  -1   4  12          4.50          3.63         0.65 o
  -1  -4  11          4.29          3.53         0.50 o
  -1  -4  10        106.31        103.12         1.58 o
  -1   4   9        286.86        263.62         2.04 o
  -1   4   8         33.49         27.02         0.66 o
   1  -4  -7         82.07         64.45         2.20 o
   1  -4  -6          0.42          0.09         0.51 o
   1  -4  -5          3.11          1.58         0.85 o
  -1   4   4        153.56        134.33         2.45 o
  -1   4   3        106.52         88.97         1.51 o
  -1   4   2          9.56          9.01         0.51 o
  -1   4   1       1033.31        890.14         5.05 o
  -1   4   0         39.42         29.90         0.91 o
   1   4   1         12.57         14.96         0.66 o
   1   4   2        410.39        325.75         5.10 o
   1   4   3        491.35        387.59         5.67 o
   1   4   4        433.27        411.00         4.06 o
   1   4   5         13.76          7.45         1.19 o
   1   4   6        123.94        124.41         4.20 o
   1   4   7          2.59          2.17         0.38 o
   1   4   8         45.42         46.07         0.95 o
   1   4   9        389.63        372.45         2.79 o
   1  -4  10          0.72          1.72         0.35 o
   1  -4  11         21.49         20.94         0.81 o
   1   4  12          3.00          2.81         0.62 o
   1   4  13         23.97         26.96         1.07 o
   1   4  14          4.30          4.18         0.39 o
  -1   5  14          0.46          0.54         0.31 o
  -1   5  13         25.03         25.99         1.00 o
  -1   5  12          1.18          0.61         0.58 o
  -1   5  11         19.98         24.22         1.15 o
  -1   5  10          7.68          9.26         0.78 o
  -1   5   9        143.21        133.16         2.00 o
  -1   5   8          0.03          0.52         0.35 o
   1  -5  -7          9.05          6.62         0.45 o
  -1   5   6          7.76          5.57         0.76 o
  -1   5   5       1504.49       1367.02         9.09 o
  -1   5   4          0.51          0.37         0.59 o
  -1   5   3          2.26          2.14         0.53 o
  -1   5   2        141.47        124.19         2.22 o
  -1   5   1        355.92        268.91         3.12 o
  -1   5   0        113.23        100.84         1.84 o
   1   5   1         38.60         17.12         0.81 o
   1   5   2        276.22        210.32         4.56 o
   1   5   3         27.76         25.39         1.79 o
   1   5   4          7.12          5.20         1.21 o
   1   5   5        314.41        293.16         6.29 o
   1   5   6        128.65        112.81         4.14 o
   1   5   7        165.41        156.48         1.77 o
   1   5   8         51.70         49.88         1.10 o
   1  -5   9         70.23         63.33         1.32 o
   1  -5  10          0.12          0.50         0.49 o
   1   5  11          0.62          1.99         0.69 o
   1   5  12          0.90          1.31         0.59 o
   1   5  13         43.34         46.02         1.21 o
  -1  -6  13         53.95         47.85         0.74 o
  -1  -6  12          0.80          1.20         0.34 o
  -1   6  11          2.99          2.03         0.56 o
  -1   6  10          3.51          4.42         0.69 o
  -1   6   9         38.35         34.69         1.30 o
  -1   6   8         17.63         15.87         0.78 o
  -1   6   7        297.96        277.89         2.12 o
  -1   6   6          6.51          5.34         1.53 o
  -1   6   5          0.57          1.77         0.88 o
  -1   6   4         26.34         27.96         1.88 o
  -1   6   3        434.81        336.68         4.13 o
  -1   6   2        112.24        102.84         2.21 o
  -1   6   1        709.81        692.68         5.51 o
   1   6   0         67.02         57.70         1.60 o
   1   6   1        777.22        752.44         5.34 o
   1   6   2         52.82         50.39         2.49 o
   1   6   3         48.48         38.86         2.31 o
   1   6   4        297.37        268.22         6.18 o
   1   6   5        131.51        112.75         4.35 o
   1   6   6        276.14        307.08         2.43 o
   1   6   7        169.95        190.10         2.02 o
  -1  -6  -8          7.65          6.63         0.57 o
   1  -6   9         23.68         25.16         0.87 o
   1   6  10          0.13          0.48         0.52 o
   1   6  11          8.20          6.78         0.80 o
   1   6  12          0.03          0.41         0.55 o
   1   6  13          7.85          9.06         0.58 o
  -1  -7  12          1.06          1.65         0.29 o
  -1  -7  11         17.99         16.46         0.61 o
  -1  -7  10         33.17         28.13         0.83 o
  -1  -7   9         48.79         41.47         0.99 o
  -1  -7   8         23.56         20.03         0.74 o
  -1   7   7        461.60        403.64         2.20 o
  -1   7   6         15.07          9.93         0.51 o
  -1   7   5         19.72         16.04         0.73 o
  -1   7   4         94.29         87.91         3.43 o
  -1   7   3         30.21         16.87         1.10 o
  -1   7   2         43.77         28.45         1.33 o
  -1   7   1        251.99        205.58         3.26 o
  -1   7   0         18.44         15.04         1.00 o
   1   7   1        648.47        580.79         8.95 o
   1   7   2          0.33         -0.58         0.78 o
   1   7   3         92.03         72.76         3.37 o
   1   7   4        340.73        310.62         2.98 o
   1   7   5        144.39        152.61         1.70 o
   1   7   6         13.91         17.23         0.70 o
  -1  -7  -7        391.68        368.35         2.97 o
  -1  -7  -8          3.20          1.89         0.69 o
   1   7   9          0.04          0.10         0.62 o
   1   7  10         36.16         35.65         1.43 o
   1   7  11         18.28         21.00         1.04 o
   1   7  12          3.56          6.10         0.56 o
  -1   8  12          0.17          0.14         0.35 o
  -1   8  11          3.61          3.25         0.52 o
  -1  -8  10          1.17          1.44         0.33 o
  -1  -8   9         14.98         14.84         0.61 o
  -1  -8   8          0.53         -0.05         0.32 o
  -1   8   7          1.86          2.63         0.34 o
  -1   8   6         32.99         26.77         0.76 o
  -1   8   5          2.97          1.77         0.37 o
  -1   8   4          2.21          2.01         0.29 o
  -1   8   3         18.68         15.90         0.51 o
  -1   8   2          2.74          1.25         0.45 o
   1   8  -1        219.37        139.73         4.28 o
   1   8   0         61.04         52.00         2.99 o
   1   8   1         12.59          8.77         0.63 o
   1   8   2          2.29          2.91         0.36 o
   1   8   3        133.33        122.43         1.93 o
   1   8   4         80.81         71.93         1.58 o
   1   8   5        118.80        101.70         2.05 o
  -1  -8  -6         93.87         79.61         2.07 o
  -1  -8  -7         18.51         16.41         1.05 o
  -1  -8  -8          1.21          0.70         0.50 o
   1   8   9         88.43         88.85         2.08 o
   1   8  10          7.73          8.35         0.77 o
   1   8  11         19.38         20.10         0.92 o
   1   8  12          2.14          1.90         0.21 o
  -1  -9  12          2.62          2.28         0.25 o
  -1  -9  11         59.39         54.90         1.09 o
  -1  -9  10          0.07         -0.11         0.37 o
   1  -9  -7         12.34          8.85         0.52 o
  -1  -9   6        101.21         97.23         1.15 o
   1  -9  -5        435.25        399.53         2.28 o
  -1   9   4        113.41        105.70         0.97 o
   1  -9  -3         53.44         46.47         0.92 o
   1  -9  -2         60.26         57.42         1.05 o
   1   9  -1         41.32         35.79         0.80 o
   1   9   0          0.72          0.35         0.33 o
   1   9   1        235.51        220.56         1.89 o
   1   9   2         74.90         66.68         1.10 o
   1   9   3         84.04         82.70         1.25 o
   1   9   4          5.47          7.30         0.52 o
  -1  -9  -5        221.43        213.62         2.22 o
  -1  -9  -6         43.57         39.23         1.51 o
  -1  -9  -7         94.67         76.07         1.97 o
   1   9   8          2.01          1.38         0.39 o
   1   9   9          1.24          1.22         0.55 o
   1  -9  10          2.02          2.41         0.32 o
   1  -9  11         40.23         35.52         0.57 o
  -1 -10  11          0.78          0.35         0.20 o
  -1 -10  10          8.35          8.51         0.52 o
  -1 -10   9         24.86         21.64         0.84 o
  -1 -10   8          1.91          1.51         0.44 o
  -1 -10   7         26.24         22.40         1.02 o
   1 -10  -6         19.31         16.92         0.65 o
   1 -10  -5         33.19         28.87         0.81 o
   1 -10  -4         15.06         14.02         0.49 o
   1 -10  -3        400.77        339.03         2.03 o
   1 -10  -2         19.08         16.98         0.66 o
   1 -10  -1         48.12         45.94         0.98 o
  -1 -10   0         33.46         29.92         0.82 o
   1  10   1         29.16         30.29         0.79 o
  -1 -10  -2          3.37          3.63         0.45 o
  -1 -10  -3        320.23        274.62         2.36 o
  -1 -10  -4          0.03          0.31         0.31 o
  -1 -10  -5         48.19         42.74         1.00 o
  -1 -10  -6         17.64         15.81         0.65 o
  -1 -10  -7          1.33          0.98         0.35 o
   1 -10   8          0.27          0.13         0.28 o
   1 -10   9         14.37         12.83         0.46 o
   1 -10  10          3.03          3.83         0.24 o
  -1 -11  10          0.71          1.02         0.22 o
  -1 -11   9          9.73          9.75         0.51 o
  -1 -11   8          2.53          2.84         0.46 o
  -1 -11   7          8.58          7.58         0.60 o
   1 -11  -6         14.35         10.89         0.49 o
   1 -11  -5        146.56        120.32         1.44 o
  -1 -11   4         38.20         29.79         0.77 o
   1 -11  -3          1.59          1.57         0.34 o
   1 -11  -2         19.74         18.02         0.66 o
   1 -11  -1         19.89         19.99         0.70 o
  -1 -11   0          4.92          3.84         0.45 o
  -1 -11  -1         32.20         26.32         0.80 o
  -1 -11  -2         22.46         17.32         0.65 o
  -1 -11  -3         24.68         17.98         0.66 o
  -1 -11  -4          0.67          0.39         0.33 o
  -1 -11  -5        107.62         92.09         1.31 o
  -1 -11  -6          0.45          0.02         0.29 o
  -1 -11  -7         11.25         10.36         0.38 o
   1 -11   8          5.49          6.19         0.33 o
   1 -11   9          0.00         -0.03         0.21 o
  -1 -12   8          7.39          7.53         0.42 o
  -1 -12   7         10.21          9.67         0.56 o
  -1 -12   6          3.13          3.69         0.46 o
  -1 -12   5         20.47         19.30         0.83 o
  -1 -12   4          8.36          7.30         0.62 o
  -1 -12   3         31.75         30.91         1.12 o
   1 -12  -2          0.00          0.07         0.39 o
   1 -12  -1         10.97          8.60         0.50 o
  -1 -12   0         46.78         41.57         0.88 o
  -1 -12  -1          3.41          1.90         0.35 o
  -1 -12  -2          4.41          4.07         0.41 o
  -1 -12  -3         12.36         10.69         0.42 o
  -1 -12  -4          0.04          0.45         0.27 o
  -1 -12  -5         19.40         16.00         0.52 o
  -1 -12  -6         13.68         11.92         0.42 o
   1 -12   7          5.09          5.39         0.36 o
  -1 -13   7         12.98         12.84         0.43 o
  -1 -13   6          7.69          8.71         0.47 o
  -1 -13   5         31.48         28.59         0.82 o
  -1 -13   4         43.62         42.26         1.07 o
  -1 -13   3          0.46          0.36         0.41 o
   1 -13  -1          3.32          3.20         0.39 o
   1 -13   0          1.26          0.97         0.27 o
  -1 -13  -1         26.92         24.02         0.49 o
  -1 -13  -2          1.30          0.99         0.21 o
  -1 -13  -3         16.77         15.14         0.46 o
  -1 -13  -4         21.52         20.73         0.49 o
  -1 -13  -5         32.59         28.29         0.49 o
  -1 -14   4          6.24          5.98         0.35 o
  -1 -14   3         30.57         26.87         0.69 o
  -1 -14   0         31.38         28.65         0.50 o
  -1 -14  -1          4.81          3.56         0.33 o
  -1 -14  -2          0.19          0.03         0.26 o
  -2   0  14          0.24         -0.20         0.53 o
  -2   0  12         12.92         12.48         0.98 o
   2   0 -10        536.14        487.02         4.16 o
   2   0  -8          0.24         -0.01         1.12 o
   2   0  -6       2019.02       1531.32        12.35 o
   2   0  -4        528.74        399.21         5.14 o
   2   0  -2        407.93        448.94         3.06 o
   2   0   2         71.96         51.84         1.35 o
   2   0   4         20.05         15.88         0.75 o
   2   0   6        517.58        628.11         7.73 o
   2   0   8        179.76        181.61         1.82 o
   2   0  10        133.25        123.52         1.66 o
   2   0  12        173.48        186.50         1.75 o
   2  -1 -15          2.69          2.47         0.33 o
  -2  -1  14         16.52         17.36         0.64 o
  -2  -1  13          0.87          1.78         0.44 o
  -2  -1  12          2.50          2.78         0.52 o
  -2  -1  11          7.21          5.98         0.57 o
   2   1 -10        153.24        137.60         1.58 o
   2   1  -9          0.38          2.04         0.39 o
   2  -1  -8        562.76        459.85         5.84 o
   2  -1  -7         33.65         29.99         1.52 o
   2  -1  -6        108.47        100.83         2.38 o
   2  -1  -5         14.05         18.98         1.04 o
   2  -1  -4         20.84         13.62         1.05 o
   2  -1  -3         14.88          7.15         0.76 o
   2  -1  -2          5.33         13.43         0.52 o
   2  -1  -1       6231.22       4785.22         7.44 o
   2  -1   0         14.51         24.06         0.81 o
   2   1   1       1670.60       1364.63         7.90 o
   2   1   2         18.68         11.69         0.35 o
   2   1   3         56.55         48.44         0.80 o
   2  -1   4        382.19        343.16         2.44 o
   2  -1   5         18.56         16.82         0.95 o
   2  -1   6         78.43         90.54         1.70 o
   2  -1   7          1.60          3.55         0.71 o
   2  -1   8        180.81        166.01         1.23 o
   2  -1   9          6.10          8.89         0.40 o
   2   1  10          1.15          1.05         0.30 o
   2  -1  11         68.04         68.98         0.86 o
   2  -1  12         24.31         24.76         0.60 o
   2   1  13          2.27          2.33         0.49 o
  -2   2  14          0.28          0.09         0.26 o
  -2  -2  13          0.06          0.73         0.41 o
  -2  -2  12        121.51        117.15         1.71 o
  -2  -2  11         66.18         61.18         1.28 o
  -2  -2  10          2.29          1.55         0.43 o
   2  -2  -9         14.59         17.56         0.61 o
   2  -2  -8         33.04         26.18         1.53 o
   2  -2  -7         14.40         17.47         1.27 o
   2  -2  -6          2.74          6.57         0.84 o
   2  -2  -5         48.16         41.72         2.09 o
   2  -2  -4       1051.14        790.13         7.62 o
   2  -2  -3         75.81         70.28         2.05 o
   2   2  -2        205.37        186.90         1.65 o
   2   2  -1         11.88         19.37         0.58 o
   2  -2   0       2167.75       1835.48         4.69 o
   2  -2   1        293.67        283.30         2.84 o
   2  -2   2        139.30        159.30         3.16 o
   2  -2   4        121.38        128.39         2.28 o
   2  -2   5        151.31        146.60         2.57 o
   2   2   6        459.01        472.41         4.84 o
   2   2   7         18.05         19.35         0.66 o
   2   2   8        391.08        384.87         2.17 o
   2  -2   9         12.38         14.43         0.54 o
   2  -2  10        126.21        112.69         1.69 o
   2  -2  11          5.91          7.56         0.58 o
   2  -2  12         35.59         37.68         0.89 o
   2   2  13          1.16          1.73         0.47 o
  -2   3  14         35.92         42.93         1.17 o
   2   3 -13          3.82          3.44         0.36 o
  -2  -3  12         60.58         68.16         1.31 o
  -2  -3  11         25.69         32.46         0.97 o
  -2  -3  10         74.51         75.54         1.34 o
  -2  -3   9         61.46         64.84         1.08 o
  -2  -3   8        326.96        283.32         2.69 o
   2   3  -7         64.34         42.65         1.81 o
   2  -3  -6        326.74        243.69         5.32 o
   2  -3  -5        299.16        298.54         5.36 o
   2  -3  -4        140.69        113.01         3.05 o
   2  -3  -3         11.59         10.45         1.05 o
   2   3  -2        134.45         86.62         1.69 o
   2   3  -1        391.48        358.39         2.54 o
  -2   3   0       3131.62       2839.57         6.38 o
   2  -3   1        337.61        408.04         5.12 o
   2  -3   2         46.02         53.76         2.08 o
   2  -3   3          2.47          3.66         0.77 o
   2   3   4        902.50        896.67         6.47 o
   2   3   5         17.76         25.25         1.20 o
   2   3   6        185.30        172.68         3.06 o
   2   3   7          0.18          2.24         0.31 o
   2   3   8        238.41        235.28         1.77 o
   2  -3   9         30.33         25.11         0.90 o
   2  -3  10        105.16        110.05         1.67 o
   2  -3  11          0.04          1.06         0.45 o
   2  -3  12          9.27          9.35         0.55 o
   2   3  13          0.00          0.51         0.40 o
  -2   4  14         11.55         13.46         0.64 o
  -2   4  13          0.88          2.12         0.59 o
  -2   4  12         45.06         47.34         1.49 o
  -2   4  11         27.84         25.92         1.19 o
  -2  -4  10        181.71        177.29         2.03 o
   2  -4  -9          0.22          0.47         0.35 o
  -2  -4   8          2.34          2.51         0.36 o
   2  -4  -7          0.15          0.39         0.86 o
   2  -4  -6        123.64         81.71         3.22 o
   2  -4  -5         88.08         82.36         2.99 o
   2  -4  -4        428.50        333.13         5.42 o
   2  -4  -3         19.92         11.53         0.79 o
   2   4  -2         29.99         27.26         1.10 o
  -2   4   1        166.34        151.89         2.12 o
  -2   4   0        610.23        551.47         2.97 o
   2  -4   1        667.01        725.85         7.53 o
   2  -4   2          4.06          5.49         0.94 o
   2  -4   3        154.07        171.37         3.99 o
   2  -4   4        189.56        223.32         4.70 o
   2   4   5         37.67         43.77         1.66 o
   2   4   6          1.03          2.33         0.67 o
   2   4   7          3.24          3.46         0.44 o
   2   4   8         16.98         16.80         0.71 o
   2   4   9         52.56         51.69         1.22 o
   2  -4  10         27.43         29.60         0.97 o
   2  -4  11         10.32          8.89         0.57 o
   2   4  12         43.30         44.30         1.38 o
   2   4  13          0.00          0.15         0.38 o
  -2  -5  14         16.46         11.44         0.51 o
  -2   5  13          0.03          0.02         0.41 o
  -2   5  12         12.31         17.02         0.93 o
  -2   5  11          2.21          3.20         0.66 o
  -2   5  10          2.43          0.84         0.53 o
   2   5  -9          4.06          4.00         0.63 o
  -2   5   8        370.43        317.38         2.62 o
  -2   5   7         59.24         52.46         2.13 o
  -2   5   6        263.78        246.46         4.15 o
  -2   5   4        213.92        183.07         3.12 o
  -2   5   3         24.93         26.50         0.97 o
  -2   5   2        463.99        398.42         4.10 o
  -2   5   1         34.53         35.61         1.35 o
   2   5   0          1.51          1.37         0.82 o
   2   5   3        176.87        147.95         4.46 o
   2   5   4        266.72        232.07         5.77 o
   2   5   5         64.78         62.33         3.22 o
   2   5   6          5.96          7.39         0.52 o
   2   5   7        116.79        117.60         1.29 o
  -2  -5  -8         31.16         33.49         0.80 o
   2   5   9          2.74          2.26         0.54 o
   2  -5  10         40.84         42.82         1.08 o
   2  -5  11          2.32          3.38         0.47 o
   2   5  12          4.32          3.45         0.61 o
   2   5  13          2.72          2.97         0.39 o
  -2  -6  13          0.03          1.11         0.27 o
  -2  -6  12         10.66         12.22         0.55 o
  -2   6  11         10.25          9.53         0.81 o
  -2   6  10        133.53        129.51         2.24 o
  -2   6   9         70.90         63.30         1.56 o
  -2   6   8          1.81          5.17         1.50 o
  -2   6   7         42.70         43.69         2.01 o
  -2   6   6         91.62         77.25         2.46 o
   2  -6  -5         68.52         58.97         2.03 o
  -2   6   4        520.96        508.19         7.65 o
  -2   6   3          7.07         19.68         1.57 o
  -2   6   2         23.77         17.79         1.22 o
  -2   6   1         38.52         42.02         1.37 o
   2   6   0        479.03        413.43         7.57 o
   2   6   4          3.00          2.43         1.24 o
   2   6   5          3.79          7.57         0.49 o
   2   6   6        212.41        215.53         2.11 o
   2   6   7         38.59         41.09         0.83 o
  -2  -6  -8        198.73        185.84         1.72 o
   2   6   9          9.72         12.56         0.69 o
   2  -6  10          0.12          0.54         0.47 o
   2   6  11          0.11          0.01         0.61 o
   2   6  12         75.02         82.25         1.57 o
  -2  -7  13          3.60          3.11         0.29 o
  -2  -7  12         17.52         17.48         0.76 o
  -2  -7  11         22.70         22.55         0.72 o
  -2  -7  10          3.20          2.90         0.41 o
  -2  -7   9          0.04         -0.23         0.57 o
  -2   7   7          4.60          2.97         1.95 o
  -2   7   6          2.83          6.12         1.51 o
  -2   7   5         56.53         62.57         2.97 o
  -2   7   4         15.60         11.69         1.40 o
  -2   7   3        111.00         88.20         3.02 o
   2   7  -2         58.96         55.00         3.02 o
   2   7  -1         10.46          5.75         1.17 o
  -2  -7  -3         63.10         64.37         1.54 o
  -2  -7  -5        160.06        180.70         1.98 o
   2   7   6          0.16          0.89         0.57 o
  -2  -7  -7          0.52          0.95         0.45 o
  -2  -7  -8         10.85          9.48         0.62 o
   2   7   9         13.19         11.62         0.98 o
   2   7  10         49.30         58.89         1.69 o
   2   7  11         17.56         18.20         0.93 o
   2   7  12          3.43          3.31         0.44 o
  -2  -8  12         17.60         14.37         0.38 o
  -2  -8  11          0.10          0.36         0.35 o
  -2  -8  10         28.90         29.21         1.14 o
  -2   8   6          7.16          6.47         2.28 o
  -2   8   5          2.94          5.22         1.83 o
  -2   8   4        126.88        118.68         4.06 o
   2   8  -1          0.11          0.37         1.07 o
  -2  -8  -3         98.02         88.74         1.92 o
  -2  -8  -5         67.61         66.47         1.92 o
  -2  -8  -8         78.92         57.17         1.67 o
   2   8   9          0.11          0.37         0.51 o
   2   8  10          6.74          7.83         0.69 o
   2  -8  11          6.10          6.22         0.30 o
  -2  -9  11         12.25         13.13         0.59 o
  -2  -9  10          6.93          6.71         0.39 o
  -2  -9   9          0.05          1.96         0.50 o
  -2  -9  -6         16.03         15.57         1.02 o
  -2  -9  -7          0.97          2.14         0.39 o
  -2  -9  -8         19.90         14.95         0.58 o
   2  -9   9          0.01          0.24         0.28 o
   2  -9  10         57.64         51.86         0.72 o
  -2 -10  11          0.51          0.52         0.21 o
  -2 -10  10         22.54         21.77         0.70 o
  -2 -10  -7          0.02          0.08         0.29 o
   2 -10   8         15.97         13.20         0.58 o
   2 -10   9         18.52         16.25         0.42 o
  -2 -11   9          0.39          0.44         0.28 o
  -2 -11  -7          2.35          3.23         0.28 o
   2  11   8          1.42          0.96         0.36 o
   3   0 -15          4.88          5.31         0.38 o
  -3   0  13         65.15         77.99         1.90 o
  -3   0  11        225.60        197.61         3.04 o
   3   0  -9        124.57        107.74         1.92 o
   3   0  -7        195.23        166.19         4.82 o
   3   0  -5          5.32          1.07         0.78 o
   3   0  -3        221.13        213.79         2.13 o
   3   0  -1       1792.59       1503.13         5.46 o
   3   0   1        120.34        121.87         1.86 o
   3   0   3        236.31        214.65         2.63 o
   3   0   5        777.93        860.28         9.82 o
   3   0   7         12.77         12.36         0.76 o
   3   0   9        171.91        166.47         2.77 o
   3   0  11         75.01         87.56         1.89 o
   3  -1 -15          6.28          4.92         0.37 o
  -3   1  14          0.57          0.67         0.29 o
  -3  -1  13          0.80          0.82         0.41 o
  -3  -1  12          7.53          8.32         0.62 o
  -3  -1  11          3.96          2.54         0.47 o
   3   1 -10         44.27         41.34         0.91 o
   3  -1  -9        119.66         96.85         1.29 o
   3  -1  -8         41.11         32.36         0.97 o
   3  -1  -7          5.14          5.62         0.87 o
   3  -1  -6          9.97         11.61         0.95 o
   3   1  -5        159.46         94.70         2.22 o
   3  -1  -4         12.67          4.86         0.82 o
   3  -1  -3        237.86        200.92         2.07 o
   3  -1  -2         79.24         48.79         1.06 o
   3  -1  -1        276.98        226.10         1.92 o
   3  -1   0        569.82        504.96         2.36 o
   3  -1   1        309.53        250.33         2.85 o
   3  -1   2          1.02          1.38         0.44 o
   3  -1   3        104.64         96.70         2.04 o
   3  -1   4         84.38         95.42         2.13 o
   3  -1   5         22.14         20.59         1.21 o
   3  -1   6          7.81         11.26         0.99 o
   3  -1   7        150.90        152.53         1.30 o
   3  -1   8          6.60          4.94         0.40 o
   3  -1   9         43.96         42.65         0.86 o
   3  -1  10         15.48         15.78         0.56 o
   3   1  11          1.63          1.26         0.33 o
   3  -1  12          0.01          0.39         0.46 o
  -3   2  14          1.49          1.58         0.29 o
   3   2 -13         67.10         56.84         1.06 o
  -3  -2  12          3.42          3.84         0.52 o
  -3  -2  11          0.32          0.33         0.39 o
  -3  -2  10         11.18          8.62         0.57 o
   3  -2  -9        119.25        109.63         1.37 o
   3  -2  -8         17.12         12.38         0.51 o
   3  -2  -7         80.41         60.80         2.17 o
   3  -2  -6        243.86        199.41         3.54 o
   3  -2  -5         85.83         78.47         2.90 o
   3  -2  -4         16.45         19.96         1.45 o
   3  -2  -3        523.55        465.09         3.36 o
   3   2  -2         11.66         11.96         0.55 o
   3  -2  -1        588.75        504.64         3.00 o
   3  -2   0        566.49        524.14         4.25 o
   3  -2   1         12.90         15.32         0.89 o
   3  -2   2         59.81         55.26         1.64 o
   3  -2   3        117.96        103.63         2.27 o
   3  -2   4         43.18         40.13         1.51 o
   3  -2   5        602.42        550.08         5.57 o
   3   2   6         53.92         69.08         0.88 o
   3   2   7          0.25          0.11         0.33 o
   3  -2   8          6.75          6.67         0.42 o
   3  -2   9        171.38        176.62         1.64 o
   3  -2  10        100.73         99.79         1.23 o
   3  -2  11         20.93         20.89         0.74 o
   3   2  12          4.01          3.63         0.36 o
  -3   3  14          0.14         -0.04         0.23 o
  -3   3  13          0.07         -0.27         0.29 o
   3   3 -12          3.55          3.15         0.41 o
  -3   3  11          0.25         -0.03         0.47 o
  -3  -3  10         33.15         33.30         0.92 o
  -3  -3   9        245.92        232.18         1.99 o
   3   3  -8         11.55         10.48         0.67 o
   3  -3  -7         12.71         10.16         1.09 o
   3  -3  -6        503.27        367.65         6.75 o
   3  -3  -5        226.65        166.18         4.14 o
   3  -3  -4        137.63         88.68         2.81 o
   3  -3  -3        250.99        212.72         3.99 o
   3   3  -2         82.07         66.04         1.26 o
   3   3  -1        809.99        756.92         4.01 o
   3   3   0         70.17         60.05         1.70 o
   3   3   1        618.37        592.42         5.35 o
   3   3   2         18.60         17.02         1.07 o
   3   3   3        353.54        334.28         4.32 o
   3   3   4          5.87          7.36         0.84 o
   3   3   5        146.77        127.64         2.89 o
   3   3   6          0.01          0.30         0.28 o
   3   3   7         45.04         43.51         0.90 o
   3   3   8          0.98          0.64         0.26 o
   3   3   9          4.70          6.43         0.46 o
   3  -3  10         30.03         33.65         0.97 o
   3   3  11          3.28          3.51         0.46 o
   3   3  12          0.97          1.40         0.31 o
  -3  -4  14          8.56          9.57         0.58 o
  -3   4  13         42.25         54.45         1.31 o
   3   4 -12          3.77          2.32         0.38 o
   3   4 -11          0.39          0.77         0.36 o
   3   4 -10         58.95         52.28         1.06 o
   3  -4  -9         46.29         37.38         0.82 o
   3  -4  -8          0.21          0.31         0.44 o
   3   4  -7        449.22        370.58         3.25 o
   3  -4  -6         47.27         36.06         2.28 o
   3  -4  -5         17.40          9.00         1.20 o
   3  -4  -4          7.09          4.33         0.90 o
   3  -4  -3         63.00         37.07         1.39 o
   3   4  -2         33.33         35.38         1.35 o
   3   4  -1       1197.41       1058.92         7.14 o
   3   4   0        367.39        335.16         4.21 o
   3   4   1         29.93         32.44         1.44 o
   3   4   2        225.95        208.52         3.49 o
   3   4   3        202.46        199.59         3.54 o
   3   4   4          0.53          1.49         0.55 o
   3   4   5        114.87        111.06         1.30 o
   3   4   6          6.23          6.96         0.34 o
  -3  -4  -7          4.40          3.99         0.39 o
   3  -4   8          0.41          0.60         0.46 o
   3  -4   9        150.48        148.55         1.96 o
   3  -4  10         28.39         25.60         0.88 o
   3  -4  11         14.42         15.15         0.63 o
   3   4  12          3.74          4.46         0.49 o
  -3  -5  14          0.07          0.22         0.26 o
  -3  -5  13          1.24          1.51         0.51 o
  -3   5  12          0.01         -0.43         0.43 o
  -3   5  11         49.15         59.74         1.66 o
   3   5 -10          0.39          0.65         0.50 o
   3   5  -9        132.44        120.01         2.18 o
  -3   5   8          0.05          0.71         0.48 o
  -3   5   7          9.85          7.09         0.56 o
   3  -5  -6         35.99         25.33         2.05 o
   3  -5  -5        438.34        352.59         6.55 o
   3  -5  -4         41.62         28.60         1.90 o
  -3   5   3        163.08        130.62         2.12 o
   3   5  -2         10.21          6.25         1.34 o
   3   5  -1         47.31         37.04         2.35 o
   3   5   0        341.96        273.88         6.16 o
   3   5   1         76.42         64.98         2.09 o
   3   5   2          0.63          0.51         0.66 o
   3   5   3         11.37         12.31         1.09 o
   3   5   4         64.99         63.33         2.27 o
   3   5   5         39.01         35.44         0.69 o
   3   5   6        164.90        166.25         1.54 o
  -3  -5  -7        194.68        181.29         1.73 o
   3  -5   8         45.67         45.54         1.12 o
   3  -5   9          1.38          2.13         0.53 o
   3  -5  10          7.79          7.80         0.58 o
   3   5  11          1.27          2.45         0.37 o
   3   5  12          0.07          0.34         0.35 o
  -3  -6  13         40.25         32.44         0.54 o
  -3  -6  12          0.43          0.42         0.51 o
  -3  -6  11         32.61         31.31         1.31 o
  -3   6   7         59.99         56.88         1.41 o
  -3   6   6        142.45        133.98         1.99 o
   3  -6  -5         85.89         87.48         1.55 o
  -3   6   4         56.81         53.68         2.50 o
   3   6  -3         75.52         52.14         3.01 o
   3   6  -2         26.10         27.38         2.42 o
   3   6  -1        335.24        259.30         6.43 o
   3   6   0         15.14          7.65         1.44 o
   3   6   1         88.69         86.66         3.99 o
   3   6   2         16.07         12.13         1.84 o
   3   6   3         13.21         13.15         0.75 o
   3   6   4         43.88         48.40         0.95 o
   3   6   5        129.45        133.67         1.37 o
   3   6   6         83.41         79.99         1.12 o
  -3  -6  -7          7.73          5.44         0.44 o
   3  -6   8         14.42         11.34         0.68 o
   3  -6   9         23.79         28.29         0.92 o
   3   6  10          0.39          0.50         0.41 o
   3   6  11         26.97         25.56         0.98 o
  -3  -7  13          0.58          0.35         0.23 o
  -3  -7  12          1.18          1.17         0.23 o
  -3  -7  11          7.26          6.84         0.72 o
  -3  -7  10          0.11         -0.04         0.58 o
  -3  -7   9        100.31         84.56         2.15 o
  -3  -7   8         13.23          9.45         0.96 o
  -3  -7   7        113.41        104.30         2.41 o
  -3   7   6         46.16         44.33         1.37 o
  -3  -7   5         38.48         36.98         0.91 o
  -3  -7   4          0.04          0.10         0.30 o
   3   7  -3         70.68         60.44         1.49 o
   3   7  -2         87.57         60.26         3.66 o
   3   7  -1         17.02         12.35         1.67 o
   3   7   0         81.08        100.02         1.78 o
   3   7   1        335.65        351.17         2.39 o
   3   7   2         41.06         43.16         0.90 o
   3   7   3        377.17        369.92         2.60 o
   3   7   4        140.40        154.75         1.68 o
   3   7   5        243.38        237.68         1.84 o
  -3  -7  -6         16.60         17.63         0.62 o
  -3  -7  -7        115.36        110.75         1.33 o
   3  -7   8          9.59          7.84         0.58 o
   3   7   9         21.79         22.03         1.13 o
   3   7  10         18.46         23.23         1.07 o
   3   7  11          2.28          2.66         0.44 o
  -3  -8  12          0.75          0.59         0.18 o
  -3  -8  11          0.49          0.47         0.24 o
  -3  -8  10          1.15          1.01         0.31 o
  -3  -8   9         22.48         20.94         0.69 o
  -3  -8   8          1.30          1.28         0.39 o
  -3  -8   7          8.81          8.10         0.57 o
  -3  -8   6          4.45          4.61         0.49 o
  -3  -8   5         96.14         91.03         1.44 o
  -3  -8   4         32.43         31.20         1.33 o
   3   8  -3         21.83         17.14         0.66 o
   3   8  -2          0.01          2.32         1.92 o
   3   8  -1        220.42        214.80         2.59 o
   3   8   0         22.76         21.12         0.70 o
   3   8   1          2.62          1.63         0.38 o
   3   8   2          1.11          1.73         0.36 o
   3   8   3        147.63        142.36         1.70 o
   3   8   4         40.80         47.27         1.51 o
  -3  -8  -5        106.25        112.93         1.30 o
  -3  -8  -6         21.53         21.44         0.63 o
  -3  -8  -7          4.83          4.24         0.47 o
   3   8   8          0.52          0.91         0.49 o
   3   8   9         30.07         33.72         1.29 o
   3   8  10          6.79         10.80         0.71 o
  -3  -9  11         25.75         24.01         0.46 o
  -3  -9  10          3.55          3.06         0.29 o
  -3  -9   9         19.42         18.81         0.60 o
  -3  -9   8         40.70         40.73         0.91 o
  -3  -9   7          8.91          8.65         0.52 o
  -3  -9   6         49.09         50.96         1.08 o
  -3  -9   5        203.98        205.66         2.13 o
  -3  -9   4        108.26        114.10         2.35 o
   3   9  -2          1.21          2.47         2.67 o
   3   9  -1          6.47          7.80         0.53 o
   3   9   0          1.07          0.37         0.39 o
   3   9   1        194.85        202.36         2.09 o
   3   9   2          2.32          1.87         0.63 o
   3   9   3         77.03         81.05         1.38 o
  -3  -9  -4          3.33          4.52         0.51 o
  -3  -9  -5         17.14         20.60         0.77 o
  -3  -9  -6          0.00          0.20         0.37 o
  -3  -9  -7        107.43        100.31         1.35 o
   3   9   8          5.25          5.98         0.67 o
   3   9   9         12.65         13.15         0.79 o
   3   9  10          5.20          3.58         0.37 o
  -3 -10  10          4.81          3.47         0.32 o
  -3 -10   9         13.32         12.26         0.58 o
  -3 -10   8          0.46          0.44         0.26 o
  -3 -10   7         51.19         52.06         0.97 o
  -3 -10   6          1.30          1.20         0.51 o
  -3 -10   5          4.32          4.95         0.68 o
   3  10  -2          4.02          2.70         0.62 o
   3  10  -1         19.50         21.89         0.76 o
   3  10   0          1.51          0.95         0.54 o
   3  10   1          1.70          1.16         0.38 o
   3  10   2          0.92          0.75         0.37 o
   3  10   3         52.76         54.99         1.52 o
   3  10   4          3.40          4.06         0.46 o
   3  10   5          1.45          1.72         0.37 o
  -3 -10  -6          2.49          2.77         0.60 o
  -3 -10  -7         38.60         30.28         1.05 o
   3  10   8          0.18         -0.09         0.43 o
   3  10   9         11.05         11.38         0.54 o
  -3 -11   9         17.35         15.60         0.50 o
  -3 -11   8          2.28          2.04         0.34 o
  -3 -11   7          3.15          4.51         0.49 o
  -3 -11   6          0.62          1.23         0.42 o
  -3 -11   5         69.31         68.16         1.52 o
   3  11  -3         15.82         18.05         0.96 o
   3  11  -2          0.58          0.82         0.50 o
   3  11  -1          0.71         -0.37         0.49 o
   3  11   1         25.89         28.23         0.78 o
   3  11   2          8.26          6.26         0.48 o
  -3 -11  -3         48.28         41.25         0.88 o
  -3 -11  -4         22.20         21.67         1.05 o
  -3 -11  -5         21.58         18.76         0.92 o
  -3 -11  -6         12.35         10.41         0.70 o
   3  11   7          3.58          4.09         0.47 o
   3  12  -8          0.30          0.13         0.22 o
   3  12  -7          3.97          2.72         0.25 o
   3  12  -6          0.01         -0.04         0.22 o
   3  12  -5        122.48        120.20         1.24 o
   3  12  -4         16.37         17.11         0.79 o
   3  12  -3         27.05         28.83         0.96 o
   3  12  -2          9.49          9.44         0.63 o
   3  12  -1         47.83         51.59         1.26 o
   3  12   0         42.80         43.96         0.85 o
   3  12   1         17.20         15.59         0.54 o
  -3 -12  -2          6.30          4.91         0.61 o
  -3 -12  -3          4.90          6.88         0.67 o
  -3 -12  -4          1.08          0.71         0.42 o
  -3 -12  -5         21.77         17.22         0.74 o
   3  12   6         10.06          9.10         0.48 o
  -3 -13   5         22.36         23.27         0.64 o
   3  13  -4          9.40          9.48         0.44 o
   3  13  -3         21.70         21.31         0.63 o
  -3 -13  -2          1.69          2.32         0.43 o
  -3 -13  -3         49.45         47.91         1.02 o
  -3 -13  -4          0.40          0.70         0.28 o
   4   0 -14          3.41          2.50         0.45 o
  -4   0  12          2.94          2.97         0.60 o
  -4   0  10        184.51        184.34         2.95 o
   4   0  -8         36.58         33.94         1.12 o
   4   0  -6        163.65        134.69         4.27 o
   4   0  -4        332.60        257.54         4.89 o
   4   0  -2          2.18          1.63         0.42 o
   4   0   0        324.79        357.77         5.53 o
   4   0   2        225.23        212.38         4.83 o
   4   0   4        379.98        431.11         7.71 o
   4   0   6        190.31        179.53         1.93 o
   4   0   8        181.08        193.67         3.10 o
   4   0  10        146.11        145.60         2.52 o
   4   0  12         32.84         28.18         0.75 o
   4   1 -14          3.93          2.59         0.33 o
   4   1 -13          0.11         -0.31         0.37 o
   4   1 -12         17.79         15.74         0.69 o
  -4  -1  11         28.89         27.71         0.86 o
  -4  -1  10         84.94         87.41         1.44 o
   4  -1  -9         23.43         26.01         0.74 o
   4  -1  -8        117.41        116.36         1.39 o
   4  -1  -7         85.86         67.50         2.40 o
   4  -1  -6          4.75          2.39         0.79 o
   4  -1  -5         89.70         69.24         2.08 o
   4   1  -4          7.96          5.00         0.63 o
   4  -1  -3          1.21          1.47         0.31 o
   4  -1  -2          0.65         -0.15         0.31 o
   4  -1  -1        745.71        798.39         7.90 o
   4  -1   0         48.09         38.15         1.35 o
   4  -1   1        183.56        183.82         2.95 o
   4   1   2          1.21          1.90         0.61 o
   4  -1   3         37.77         34.22         1.53 o
   4  -1   4        159.20        161.85         3.41 o
   4  -1   5         27.58         25.65         0.52 o
   4  -1   6         63.79         67.91         0.97 o
   4  -1   7          1.84          0.94         0.45 o
   4  -1   8         16.25         14.17         0.73 o
   4  -1   9         43.00         40.83         1.06 o
   4  -1  10          4.48          4.56         0.48 o
   4  -1  11          0.74         -0.20         0.36 o
   4  -1  12         30.39         32.20         0.84 o
   4   2 -14         12.00          9.68         0.40 o
   4   2 -13          1.97          1.90         0.49 o
   4   2 -12         15.17         15.52         0.67 o
   4   2 -11         77.71         71.92         1.30 o
   4   2 -10          2.17          2.64         0.50 o
   4  -2  -9         14.39         14.47         0.76 o
   4  -2  -8        154.09        117.36         3.25 o
   4  -2  -7         48.16         31.37         0.96 o
   4  -2  -6          0.50          2.03         0.66 o
   4   2  -5         17.28          8.32         0.90 o
   4  -2  -4        438.97        348.87         5.71 o
   4  -2  -3          4.99          1.94         0.45 o
   4  -2  -2        760.16        678.31         4.63 o
   4  -2  -1         81.08         57.65         1.66 o
   4  -2   0       1714.82       1487.49         8.57 o
   4   2   1          5.79          3.90         0.67 o
   4  -2   2         57.63         37.69         1.48 o
   4  -2   3          0.01         -0.06         0.64 o
   4  -2   4         39.92         44.17         2.52 o
   4  -2   5         21.84         27.28         0.60 o
   4   2   6         78.67         81.69         1.07 o
   4   2   7          0.11          0.03         0.32 o
   4  -2   8        204.04        201.29         1.77 o
   4  -2   9          1.93          2.75         0.35 o
   4  -2  10         24.75         22.58         0.76 o
   4  -2  11          8.63         10.14         0.50 o
   4  -2  12          8.72          9.11         0.55 o
   4  -3 -14          3.72          2.63         0.21 o
   4   3 -13          1.10          0.62         0.39 o
   4   3 -12         18.48         20.13         0.68 o
   4   3 -11         45.92         46.55         1.02 o
   4   3 -10         35.19         24.81         1.23 o
   4   3  -9          0.01          0.14         0.62 o
   4   3  -8        225.99        181.03         2.37 o
   4   3  -7         45.95         29.30         0.97 o
   4  -3  -6        286.79        208.58         3.96 o
   4  -3  -5         10.12         18.66         1.55 o
   4  -3  -4         27.17         25.90         1.65 o
   4  -3  -3          1.33          1.28         0.46 o
   4  -3  -2         39.62         25.05         0.88 o
   4   3  -1          1.68          1.87         0.52 o
   4   3   0       2036.24       1871.08        10.48 o
   4   3   1         25.34         26.22         1.34 o
   4   3   2          3.83          3.03         0.71 o
   4   3   3          0.34          0.14         0.72 o
   4   3   4        145.45        159.13         1.31 o
   4  -3   5         14.40         14.19         0.44 o
   4   3   6        186.67        188.84         1.60 o
   4   3   7          0.78          0.59         0.44 o
   4  -3   8         16.41         17.34         0.54 o
   4  -3   9          4.43          4.22         0.41 o
   4  -3  10         10.62         10.90         0.46 o
   4  -3  11          7.04          7.49         0.65 o
   4  -4 -14          4.01          2.37         0.23 o
   4   4 -13          1.31          0.54         0.22 o
   4   4 -12         14.40         11.32         0.70 o
   4   4 -11         28.88         24.35         1.11 o
   4   4 -10         46.28         42.07         1.46 o
   4   4  -9          0.69          0.82         0.58 o
   4  -4  -8         12.61         10.27         0.77 o
   4   4  -7          5.24          5.26         0.57 o
   4   4  -6         44.43         39.25         1.14 o
   4  -4  -5          9.79         10.72         1.33 o
   4  -4  -4        129.52        112.62         3.38 o
   4  -4  -3          0.23          1.33         0.77 o
   4   4  -2         49.83         39.95         2.65 o
   4   4  -1         67.79         66.27         2.15 o
   4   4   0          3.92          4.44         0.89 o
   4   4   1          0.12          0.57         0.60 o
   4   4   2         45.76         31.93         1.56 o
   4   4   3         33.64         36.45         1.01 o
   4   4   4         11.59         13.98         0.49 o
   4   4   5         16.13         15.49         0.54 o
   4   4   6          1.35          1.56         0.35 o
   4  -4   7          8.36          9.28         0.63 o
   4   4   8         51.98         51.98         0.82 o
   4  -4   9          6.89          6.22         0.43 o
   4  -4  10          1.72          0.98         0.40 o
   4  -4  11          6.51          5.24         0.37 o
   4  -5 -13          1.25          1.22         0.26 o
  -4  -5  12         39.18         33.66         1.23 o
   4   5 -11         10.81          8.26         0.50 o
   4   5 -10          2.92          2.94         0.59 o
   4   5  -9          4.59          4.09         0.65 o
   4   5  -8         91.57         79.48         1.40 o
   4  -5  -7         27.00         27.16         0.82 o
   4  -5  -6        123.44        115.70         1.52 o
   4   5  -5         20.69         19.41         0.66 o
  -4  -5   4          6.86          7.41         0.64 o
   4   5  -2        133.13        101.25         4.38 o
   4   5  -1         25.52         24.90         2.41 o
   4   5   0         26.58         22.95         1.42 o
   4   5   1        130.28        113.81         2.96 o
   4   5   2         45.48         51.18         1.17 o
   4   5   3         55.73         58.30         1.34 o
   4   5   4         81.33         81.76         0.88 o
   4   5   5        114.71        116.12         1.08 o
  -4  -5  -6         19.13         19.68         0.64 o
   4  -5   7         23.03         21.61         0.87 o
   4   5   8          4.03          3.10         0.41 o
   4  -5   9          5.57          6.39         0.53 o
   4  -5  10         34.66         35.22         0.82 o
   4   5  11          4.82          3.49         0.39 o
  -4  -6  13          0.52          0.25         0.28 o
  -4  -6  12          0.09          0.23         0.27 o
  -4  -6  11          1.95          1.45         0.51 o
  -4  -6  10         74.28         69.22         1.88 o
   4   6  -9         65.57         59.99         1.19 o
   4   6  -8         37.74         37.81         0.99 o
   4   6  -7         40.27         40.30         1.01 o
   4   6  -6          0.28          0.48         0.36 o
   4   6  -5        107.04        102.76         1.53 o
   4   6  -4        395.98        406.57         2.90 o
   4   6  -3          2.64          2.20         0.43 o
   4   6  -2         51.66         41.30         0.92 o
   4   6  -1          0.61          3.28         0.57 o
   4   6   0         34.36         37.26         1.17 o
   4   6   1         10.25         10.78         0.78 o
   4   6   2        214.94        203.69         1.88 o
   4   6   3         10.99         11.42         0.82 o
   4   6   4        127.37        123.81         1.33 o
  -4  -6  -5          0.20          0.17         0.37 o
  -4  -6  -6         74.89         74.39         1.14 o
   4  -6   7          3.13          2.86         0.54 o
   4   6   8         76.47         74.23         1.10 o
   4   6   9          1.23          1.73         0.42 o
   4   6  10         10.21         11.50         0.72 o
  -4  -7  12          6.87          6.10         0.50 o
  -4  -7  11          2.92          2.54         0.54 o
  -4  -7  10         25.78         25.16         1.17 o
  -4  -7   9          1.48          1.21         0.35 o
  -4  -7   8          9.65          8.92         0.53 o
  -4  -7   7          9.87          9.42         0.55 o
  -4  -7   6         37.05         35.29         0.90 o
   4   7  -5         18.71         18.68         0.58 o
   4   7  -4          0.58          0.67         0.49 o
   4   7  -3         30.11         32.57         0.90 o
   4   7  -2         33.69         35.68         1.19 o
   4   7  -1          6.71          6.98         0.49 o
   4   7   0        104.83        106.06         2.00 o
   4   7   1         12.00         11.34         0.57 o
   4   7   2          9.21          9.66         0.55 o
   4   7   3         49.49         50.47         1.54 o
  -4  -7  -4        252.37        269.62         2.60 o
  -4  -7  -5         47.69         45.46         0.87 o
  -4  -7  -6          1.02          0.92         0.33 o
   4   7   7          0.75          0.72         0.33 o
   4   7   8          4.01          4.33         0.37 o
   4   7   9          5.00          4.43         0.67 o
   4   7  10         16.38         18.56         0.75 o
  -4  -8  12          0.04         -0.13         0.21 o
  -4  -8  11          0.26          0.27         0.34 o
  -4  -8  10         19.24         21.20         0.97 o
  -4  -8   9          7.49          6.77         0.43 o
  -4  -8   8          0.33          0.09         0.34 o
  -4  -8   7          6.03          5.27         0.49 o
  -4  -8   6         15.44         14.91         0.64 o
  -4  -8   5          0.00          0.01         0.66 o
  -4  -8   4         53.92         47.33         1.65 o
   4   8  -2         11.42          8.93         2.64 o
   4   8  -1         15.24         16.68         0.97 o
   4   8   0         35.19         33.14         1.26 o
   4   8   1         19.04         19.41         1.15 o
   4   8   2         88.95         88.52         1.43 o
   4   8   3         29.80         25.51         1.23 o
  -4  -8  -4          6.15          4.62         0.53 o
  -4  -8  -5          4.53          4.36         0.52 o
  -4  -8  -6          9.23          6.88         0.55 o
   4   8   7          4.98          4.94         0.67 o
   4   8   8         70.90         66.61         1.66 o
   4   8   9          0.49         -0.11         0.46 o
  -4  -9  10          0.05          0.10         0.32 o
  -4  -9   9          0.78          0.99         0.26 o
  -4  -9   8         13.90         15.45         0.55 o
  -4  -9   7          2.06          1.43         0.34 o
  -4  -9   6         75.27         77.27         1.25 o
  -4  -9   5         15.86         17.49         1.03 o
   4   9  -2        135.09        147.09         2.66 o
   4   9  -1          4.04          3.72         0.64 o
   4   9   0         59.42         62.45         1.21 o
   4   9   1          2.03          2.66         0.45 o
   4   9   2          5.68          5.62         0.50 o
   4   9   3          0.14          0.01         0.63 o
  -4  -9  -4         88.08         87.20         1.44 o
   4   9   5          0.11          0.40         0.38 o
  -4  -9  -6         38.16         34.07         0.85 o
   4   9   7          1.89          0.90         0.47 o
   4   9   8          4.71          6.68         0.64 o
   4   9   9          1.37          1.64         0.33 o
  -4 -10   8         14.07         12.79         0.56 o
  -4 -10   7          1.01          0.68         0.36 o
  -4 -10   6          2.55          2.69         0.44 o
  -4 -10   5         22.48         21.05         0.89 o
   4  10  -3          2.84          3.48         0.70 o
   4  10  -2          1.27          1.21         0.63 o
   4  10  -1         16.54         17.15         0.99 o
   4  10   0          3.56          3.52         0.68 o
   4  10   1          1.58          1.53         0.59 o
   4  10   2         36.46         41.85         1.42 o
  -4 -10  -3          5.34          3.70         0.47 o
   4  10   4          3.40          2.13         0.40 o
   4  10   5          2.65          1.86         0.36 o
  -4 -10  -6          3.97          4.46         0.37 o
   4  10   7          2.67          3.12         0.48 o
   4  10   8         11.04          9.80         0.49 o
   4  11  -9          0.98          0.49         0.22 o
   4  11  -8         22.83         19.48         0.68 o
   4  11  -7          2.88          3.67         0.30 o
   4  11  -6         63.62         67.49         0.94 o
   4  11  -5          3.67          4.21         0.38 o
   4  11  -4          8.29         10.34         0.74 o
   4  11  -3          5.06          5.49         0.61 o
   4  11  -2         13.69         18.79         0.93 o
   4  11  -1          0.24         -0.17         0.50 o
   4  11   0         77.67         74.86         1.68 o
   4  11   1          2.05          2.42         0.55 o
   4  11   2          0.29          0.51         0.39 o
  -4 -11  -3         11.13         11.90         0.51 o
  -4 -11  -4         29.46         28.23         0.67 o
  -4 -11  -5         11.31         10.32         0.59 o
   4  12  -7          0.24          0.01         0.24 o
   4  12  -6          0.01          0.16         0.18 o
   4  12  -5          6.89          5.44         0.30 o
   4  12  -4         44.95         47.11         1.10 o
   4  12  -3          3.40          2.96         0.46 o
   4  12  -2         27.60         28.40         0.92 o
   4  12  -1          0.44         -0.08         0.40 o
   4  12   0          0.60          1.10         0.41 o
   4  12   1          0.47          0.31         0.37 o
  -4 -12  -2         24.75         25.73         0.60 o
  -4 -12  -3          2.32          2.81         0.43 o
  -4 -12  -4         15.02         12.86         0.57 o
   4  13  -3          4.98          3.99         0.21 o
   4  13  -2         15.50         17.53         0.52 o
  -4 -13  -2          1.22          0.52         0.24 o
   5   0 -13         11.52          8.39         0.69 o
   5   0 -11        130.40         98.94         2.23 o
   5   0  -9          0.02          0.15         0.48 o
   5   0  -7         64.44         56.22         1.47 o
   5   0  -5         28.68         20.83         1.72 o
   5   0  -1         86.44         93.94         3.25 o
   5   0   1         19.15         17.93         1.70 o
   5   0   3          0.05          0.39         0.49 o
   5   0   5        330.37        325.86         2.65 o
   5   0   7         14.36         12.33         1.07 o
   5   0   9         20.79         19.56         1.13 o
   5   0  11         39.30         44.46         1.01 o
   5  -1 -14          0.17          0.28         0.20 o
   5   1 -13          7.77          6.23         0.33 o
   5   1 -12          2.46          2.29         0.44 o
   5   1 -11          0.22          0.47         0.44 o
   5   1 -10          0.00          0.84         0.43 o
   5   1  -9         93.31         70.97         1.40 o
   5  -1  -8          2.94          2.21         0.56 o
   5  -1  -7          0.11          1.43         1.09 o
   5  -1  -6         74.64         63.47         2.27 o
   5   1  -5          0.22          0.76         0.89 o
   5  -1  -4          3.41          2.69         0.76 o
   5   1  -3        147.96        116.57         3.33 o
   5  -1  -2          0.64          0.92         0.59 o
   5  -1  -1          4.76          2.62         0.66 o
   5  -1   0        186.01        198.30         3.46 o
   5  -1   1         94.14         88.54         2.46 o
   5  -1   2          3.32          4.86         0.72 o
   5  -1   3         94.27         90.11         1.57 o
   5  -1   4          3.97          3.84         0.40 o
   5   1   5          0.27          1.05         0.57 o
   5  -1   6          0.00          1.40         0.35 o
   5  -1   7         33.25         33.21         1.45 o
   5  -1   8          9.07         10.14         0.69 o
   5  -1   9         60.05         65.81         1.26 o
   5  -1  10          0.18         -0.31         0.34 o
   5  -1  11          3.20          3.09         0.30 o
   5   2 -14          0.01          0.16         0.17 o
   5   2 -13         27.03         21.60         0.50 o
   5   2 -12          0.00          0.42         0.35 o
   5  -2 -11          4.13          3.67         0.51 o
   5   2 -10          2.12          2.87         0.47 o
   5   2  -9         12.09          9.98         0.63 o
   5  -2  -8          3.12          6.28         0.71 o
   5  -2  -7         15.38         11.10         1.15 o
   5  -2  -6          2.92          1.87         1.11 o
   5  -2  -5        177.97        138.78         3.05 o
   5   2  -4          0.02          0.49         0.77 o
   5   2  -3         51.67         37.71         2.18 o
   5   2  -2          8.09         11.70         0.84 o
   5   2  -1        356.97        375.43         4.58 o
   5  -2   0          3.68          3.94         0.68 o
   5  -2   1          4.86          6.27         1.01 o
   5  -2   2          0.71          2.09         0.40 o
   5   2   3          6.71          6.34         0.58 o
   5  -2   4         48.91         49.21         0.96 o
   5  -2   5        156.16        154.46         1.32 o
   5   2   6         24.91         23.27         0.75 o
   5  -2   7         34.64         32.48         1.01 o
   5  -2   8          5.19          5.86         0.57 o
   5  -2   9         36.05         31.97         0.89 o
   5  -2  10         20.77         19.15         0.63 o
   5  -2  11         10.06         10.88         0.58 o
   5   3 -13          4.32          3.71         0.27 o
   5   3 -12          7.01          6.02         0.37 o
   5   3 -11         19.28         14.02         0.54 o
   5   3 -10         14.05         11.26         0.61 o
   5   3  -9         90.70         73.21         1.39 o
   5  -3  -8          6.56          6.48         0.72 o
   5  -3  -7         99.01         77.90         2.74 o
   5   3  -6         44.03         29.54         1.66 o
   5   3  -5         61.53         50.77         1.91 o
   5  -3  -2         80.89         86.96         3.02 o
   5  -3  -1        226.68        234.36         5.14 o
   5  -3   0         20.90         18.90         1.64 o
   5   3   1         38.06         49.92         1.30 o
   5   3   2          2.38          3.76         1.13 o
   5  -3   3         96.88        100.92         4.18 o
   5   3   4          0.02          0.95         0.54 o
   5   3   5         10.13         12.67         0.57 o
   5   3   6          0.33          1.69         0.41 o
   5  -3   7         16.16         15.96         0.76 o
   5  -3   8          2.14          2.31         0.49 o
   5  -3   9          0.16          0.31         0.39 o
   5  -3  10          5.69          6.33         0.40 o
   5  -3  11         12.50         11.81         0.56 o
   5   4 -13         22.84         17.96         0.37 o
   5   4 -12          0.11          0.28         0.25 o
   5   4 -11          1.05          0.62         0.28 o
   5   4 -10          6.42          5.08         0.41 o
   5   4  -9          0.28          0.41         0.45 o
   5   4  -8          1.85          4.11         0.47 o
   5  -4  -7        316.73        251.16         4.70 o
   5   4  -6          1.76          1.38         1.34 o
   5  -4  -2         43.59         53.70         2.55 o
   5  -4  -1        478.81        486.89         7.93 o
   5   4   0        204.54        208.92         1.97 o
   5  -4   1         25.10         29.35         2.11 o
   5  -4   2         10.14         11.52         1.38 o
   5  -4   3          0.55          0.28         0.53 o
   5  -4   4         63.49         66.92         1.60 o
   5   4   5        134.23        132.70         1.83 o
   5   4   6          4.95          5.19         0.49 o
   5   4   7          9.90         12.21         0.53 o
   5   4   8          0.07         -0.18         0.31 o
   5  -4   9         17.27         16.56         0.60 o
   5  -4  10          4.56          4.92         0.56 o
  -5  -5  13          0.26          0.02         0.25 o
   5   5 -12          0.60          0.75         0.21 o
   5   5 -11         11.15          8.73         0.38 o
   5   5 -10          3.76          4.28         0.38 o
   5   5  -9         80.24         69.03         1.84 o
   5   5  -8         14.54         13.80         0.99 o
   5  -5   0         88.79         96.75         3.80 o
   5  -5   1         89.71        106.08         4.16 o
   5  -5   2          3.37          2.81         1.52 o
   5  -5   3         43.90         38.56         2.72 o
   5  -5   4         74.08         86.78         1.97 o
   5  -5   5         40.11         40.43         1.41 o
   5  -5   6         31.80         33.80         1.02 o
   5  -5   7         27.06         25.25         0.88 o
   5  -5   8          3.73          3.73         0.36 o
   5  -5   9         26.70         27.97         0.69 o
   5  -5  10         16.18         16.58         0.66 o
  -5  -6  12          4.04          5.02         0.46 o
  -5  -6  11         18.47         20.00         0.97 o
   5   6 -10          5.64          6.09         0.45 o
   5   6  -9          0.14         -0.07         0.36 o
   5  -6   5         29.50         35.65         1.32 o
   5   6   6          0.04         -0.09         0.44 o
   5  -6   7         50.05         47.69         1.05 o
   5  -6   8          5.85          4.87         0.43 o
   5  -6   9          5.04          5.26         0.35 o
  -5  -7  12          1.55          2.66         0.33 o
  -5  -7  11          4.51          5.08         0.52 o
  -5  -7  10         11.86         14.35         0.86 o
  -5  -7   9         46.86         47.68         1.48 o
   5  -7   6          0.01          1.56         0.52 o
   5  -7   7         22.79         21.68         0.68 o
   5   7   8          0.43          1.33         0.50 o
  -5  -8  11          9.14          9.52         0.51 o
  -5  -8  10          4.22          5.32         0.54 o
   5   8   7          3.51          3.52         0.38 o
   5   8   8          0.04          0.36         0.36 o
   5   9 -10          5.78          5.67         0.38 o
   5   9   7         28.25         26.52         0.87 o
   5  10   6          0.92          0.52         0.35 o
   6   0 -12          1.85          1.85         0.56 o
   6   0 -10          5.97          5.37         0.81 o
   6   0  -8         32.22         24.98         1.31 o
   6   0  -6         40.82         35.99         1.39 o
   6   0  -4         96.06         92.73         2.08 o
   6   0  -2         12.58         10.62         0.87 o
   6   0   0          7.90          7.98         0.73 o
   6   0   2         34.75         34.28         1.25 o
   6   0   4        252.75        236.06         2.42 o
   6   0   6         14.45         10.78         0.70 o
   6   0   8        117.08        132.45         2.42 o
   6   0  10         16.19         15.89         0.65 o
   6   1 -13          0.03          0.06         0.23 o
   6   1 -12         13.48         11.09         0.54 o
   6   1 -11         14.47         10.71         0.61 o
   6   1 -10         32.20         25.66         0.88 o
   6   1  -9         10.74          7.80         0.59 o
   6   1  -8          3.29          2.00         0.51 o
   6   1  -7          7.08          6.56         0.60 o
   6   1  -6          0.50         -0.17         0.37 o
   6   1  -5         23.18         18.85         0.75 o
   6   1  -4         47.32         45.71         1.07 o
   6   1  -3         12.56         12.05         0.61 o
   6  -1  -2         12.26         14.56         0.64 o
   6   1  -1          2.50          1.86         0.39 o
   6  -1   0         49.50         54.68         1.03 o
   6  -1   1          0.32          0.89         0.38 o
   6  -1   2          7.95          6.58         0.40 o
   6  -1   3          3.93          5.23         0.39 o
   6  -1   4         19.80         16.70         0.64 o
   6   1   5          2.40          2.84         0.43 o
   6   1   6         28.44         28.73         0.97 o
   6  -1   7          0.28          0.23         0.45 o
   6  -1   8          0.07          0.26         0.39 o
   6  -1   9         25.28         28.15         0.75 o
   6  -1  10          2.73          2.80         0.42 o
   6   2 -13          1.08          0.81         0.22 o
   6   2 -12          1.39          1.10         0.24 o
   6   2 -11          7.62          5.72         0.37 o
   6   2 -10          8.83          6.93         0.42 o
   6   2  -9          0.59          0.46         0.33 o
   6   2  -8         98.81         78.71         1.46 o
   6   2  -7         35.67         26.81         0.89 o
   6   2  -6          5.68          4.36         0.50 o
   6   2  -5          2.31          1.84         0.45 o
   6   2  -4         60.87         55.94         1.77 o
   6   2  -3         10.53          9.51         0.93 o
   6   2  -2        201.92        196.97         2.07 o
   6   2  -1         98.02         96.53         1.31 o
   6   2   0        216.71        208.53         1.58 o
   6   2   1          0.91          0.84         0.31 o
   6  -2   2         10.97          7.06         0.43 o
   6   2   3          1.78          2.10         0.36 o
   6  -2   4         18.24         17.94         0.65 o
   6  -2   5          0.31          0.54         0.31 o
   6   2   6          2.50          0.86         0.39 o
   6  -2   7          0.59          1.38         0.45 o
   6  -2   8         20.98         21.77         0.78 o
   6  -2   9          0.02         -0.02         0.33 o
   6   3 -13          0.17          0.05         0.24 o
   6   3 -12          0.10          0.35         0.20 o
   6   3 -11         10.21          7.64         0.38 o
   6   3 -10         71.32         67.09         0.98 o
   6   3  -9          5.44          5.49         0.44 o
   6   3  -8         59.59         51.04         0.94 o
  -6  -3   7          7.46          5.77         0.45 o
   6   3  -6         89.32         84.56         1.47 o
   6   3  -5          0.00          0.05         0.59 o
   6   3  -4         29.96         28.05         1.37 o
   6   3  -3          3.38          3.88         0.91 o
   6   3  -2          3.68          2.56         0.43 o
   6   3  -1         51.84         49.64         0.80 o
   6   3   0        363.18        361.77         2.09 o
   6   3   1          5.04          5.65         0.41 o
   6  -3   2         16.13         17.18         0.56 o
   6  -3   3          5.95          6.29         0.39 o
   6  -3   4          2.03          1.64         0.31 o
   6   3   5          2.33          1.19         0.41 o
   6   3   6         61.98         62.40         1.07 o
   6  -3   7          0.37          0.97         0.46 o
   6  -3   8          4.47          5.77         0.49 o
   6   3   9          4.35          4.44         0.38 o
   6   4 -12          1.08          0.79         0.23 o
   6   4 -11          0.16          0.06         0.23 o
   6   4 -10          0.12          0.18         0.27 o
   6   4  -9          7.68          6.31         0.41 o
   6   4  -8         18.26         18.47         0.79 o
   6   4  -7         11.59         11.31         0.68 o
   6   4  -6          0.13          0.24         0.44 o
   6   4  -5          6.44          5.81         0.53 o
   6   4  -4         31.66         35.91         0.78 o
   6   4  -3          0.02          0.36         0.37 o
   6   4  -2         57.19         60.62         1.25 o
   6   4  -1        105.71        119.33         1.29 o
   6   4   0          3.36          2.73         0.45 o
   6   4   1         36.23         43.58         0.99 o
   6   4   2         15.21         13.60         0.72 o
   6   4   3          1.40          0.87         0.30 o
   6   4   4         74.45         81.27         1.20 o
   6   4   5          4.45          4.31         0.46 o
   6  -4   6          0.58          0.40         0.44 o
   6  -4   7          3.35          3.54         0.68 o
   6  -4   8         24.87         23.50         0.68 o
   6  -4   9          0.19          0.19         0.36 o
  -6  -5  12         19.99         20.32         0.61 o
   6   5 -11         16.93         14.73         0.51 o
   6   5 -10          1.41          1.72         0.35 o
   6   5  -9          7.45          7.62         0.53 o
   6   5  -8          8.32          8.06         0.59 o
   6   5  -7          1.40          1.31         0.45 o
   6   5  -6         11.20          9.98         0.52 o
   6   5  -5         31.43         34.19         0.80 o
   6   5  -4         22.14         23.13         0.68 o
   6   5  -3          0.02         -0.08         0.40 o
   6   5  -2          1.38          0.93         0.43 o
   6   5  -1         10.71          9.17         0.59 o
   6   5   0        105.64        110.43         1.70 o
   6   5   1         17.81         20.21         0.83 o
   6   5   2         35.29         39.10         1.09 o
   6   5   3         36.59         35.59         1.05 o
   6   5   4          8.28          8.99         0.49 o
   6   5   5         58.58         57.61         0.97 o
   6  -5   6         23.80         27.88         0.84 o
   6  -5   7          0.49          0.60         0.33 o
   6  -5   8          8.57          9.13         0.41 o
  -6  -6  11          4.96          3.34         0.25 o
   6   6 -10         20.87         21.70         0.60 o
   6   6  -9          9.83          9.91         0.53 o
   6   6  -8         10.74         11.41         0.45 o
   6   6  -7         13.88         12.94         0.52 o
   6   6  -6         23.01         23.43         0.69 o
   6   6  -5         28.03         29.54         0.76 o
   6   6  -4        102.28        108.98         1.67 o
   6   6  -3          1.24          1.29         0.43 o
   6   6  -2         27.62         28.08         0.89 o
   6   6  -1          0.20          0.04         0.39 o
   6   6   0          1.01          0.47         0.44 o
   6   6   1         13.66         21.19         0.85 o
   6   6   2         22.99         24.43         0.85 o
   6   6   3          6.23          7.07         0.56 o
   6   6   4         67.85         72.39         1.32 o
   6   6   5          2.93          3.40         0.75 o
   6   6   6          0.25          0.37         0.27 o
   6  -6   7          0.02          0.00         0.27 o
  -6  -7  10         23.35         24.24         0.83 o
   6   7  -9          1.16          1.07         0.22 o
   6   7  -8          0.03          0.03         0.25 o
   6   7  -7         10.25          8.49         0.43 o
   6   7  -6         32.94         29.55         0.85 o
   6   7  -5          0.00          0.15         0.40 o
   6   7  -4          6.34          8.62         0.58 o
   6   7  -3          1.19          0.66         0.40 o
   6   7  -2         12.08         14.98         0.66 o
   6   7  -1          0.29          0.59         0.67 o
   6   7   0          6.19          5.42         0.86 o
   6   7   1          1.17          0.86         0.67 o
   6   7   2          2.83          2.32         0.81 o
   6   7   3          2.06          2.23         0.78 o
   6   7   4         55.71         57.25         1.75 o
   6   7   5          1.86          1.21         0.68 o
   6   7   6          0.57          0.52         0.31 o
   6   8  -9          0.28         -0.15         0.28 o
   6   8  -8         13.68         12.48         0.65 o
   6   8  -7          4.25          4.72         0.55 o
   6   8  -6         18.22         16.46         0.87 o
   6   8  -5          3.34          3.62         0.64 o
   6   8  -4          8.37          8.25         0.77 o
   6   8  -3         22.51         26.15         1.21 o
   6   8  -2         11.29         12.34         0.90 o
   6   8  -1          1.36          1.22         0.65 o
   6   8   0          1.57          1.78         0.65 o
   6   8   1         10.01         10.87         0.97 o
   6   8   2         27.93         24.76         1.18 o
   6   8   3          0.40          0.34         0.52 o
   6   8   4          4.11          4.33         0.73 o
   6   8   5          2.90          2.45         0.59 o
   6   8   6          0.06          0.18         0.27 o
   6   9  -8          1.36          1.83         0.35 o
   6   9  -7          1.10          1.26         0.41 o
   6   9  -6         17.36         19.63         0.83 o
   6   9  -5          1.44          2.24         0.52 o
   6   9  -4          4.26          5.81         0.69 o
   6   9  -3          0.26          0.71         0.58 o
   6   9  -2          0.70          0.51         0.49 o
   6   9  -1          8.52          8.38         0.77 o
   6   9   0         50.48         51.42         1.53 o
   6   9   1          2.09          1.95         0.53 o
   6   9   2          0.24          0.48         0.56 o
   6   9   3          1.68          1.82         0.52 o
   6   9   4          7.36          7.03         0.66 o
   6   9   5          0.96          1.27         0.43 o
   6  10  -7          0.29          0.03         0.28 o
   6  10  -6          0.58          0.00         0.33 o
   6  10  -5          5.05          5.53         0.50 o
   6  10  -4          2.51          3.38         0.50 o
   6  10  -3          0.12          0.07         0.46 o
   6  10  -2          2.20          2.94         0.51 o
   6  10  -1          7.25          7.28         0.63 o
   6  10   0          3.84          4.12         0.36 o
  -6 -10  -1          5.19          4.15         0.33 o
   6  10   2          3.13          3.45         0.49 o
   6  10   3          0.62         -0.18         0.39 o
   6  10   4         10.78         10.10         0.53 o
   6  11  -5          4.13          3.77         0.35 o
   6  11  -4          1.93          2.19         0.36 o
   6  11  -3         10.24         12.18         0.61 o
   6  11  -2          5.69          8.46         0.54 o
   6  11  -1          0.06          0.10         0.33 o
   6  11   0         25.18         28.44         0.86 o
   6  11   1          0.48          0.82         0.33 o
   8   0 -10          0.70          0.46         0.33 o
   8   0  -8         22.60         20.29         0.93 o
   8   0  -6         37.60         33.62         1.27 o
   8   0  -4          5.89          4.58         0.53 o
   8   0  -2         35.66         40.94         1.58 o
   8   0   0          3.50          5.01         0.85 o
   8   0   2          3.40          3.55         0.67 o
   8   0   4         24.35         23.22         0.75 o
   8   0   6          0.72          2.47         0.46 o
   8  -1 -10         11.09          9.35         0.38 o
   8  -1  -9          0.23         -0.07         0.29 o
   8  -1  -8          1.12          0.94         0.34 o
   8  -1  -7          8.53          8.35         0.51 o
   8  -1  -6          0.49          0.21         0.29 o
   8   1  -5          0.02         -0.12         0.31 o
   8   1  -4         22.13         23.86         0.72 o
   8  -1  -3          0.43          0.02         0.46 o
   8  -1  -2         19.67         21.42         0.87 o
   8  -1  -1         14.09         13.51         0.77 o
   8  -1   0         15.89         15.20         0.72 o
   8  -1   1          1.92          0.76         0.46 o
   8  -1   2          1.19          1.06         0.34 o
   8  -1   3          6.14          6.27         0.42 o
   8   1   4          0.00          0.35         0.30 o
   8  -1   5          2.69          2.28         0.36 o
   8   1   6          3.68          3.12         0.31 o
   8   2 -10          1.68          1.16         0.39 o
   8   2  -9          2.16          2.02         0.49 o
   8   2  -8         15.09         13.33         0.85 o
   8   2  -7         12.64         11.04         0.55 o
   8   2  -6          1.23          1.01         0.37 o
   8   2  -5          0.00         -0.15         0.39 o
   8   2  -4          2.54          2.77         0.48 o
   8  -2  -3          0.80          1.13         0.42 o
   8  -2  -2          8.43          6.96         0.60 o
   8  -2  -1         23.40         20.48         0.82 o
   8  -2   0          1.68          0.10         0.44 o
   8  -2   1          0.77          1.11         0.44 o
   8  -2   2          0.83          0.71         0.42 o
   8  -2   3          2.65          2.88         0.33 o
   8   2   4         17.20         19.58         0.65 o
   8  -2   5          0.34          0.74         0.30 o
   8   2   6          0.02          0.02         0.36 o
   8   3 -10         13.17         11.64         0.57 o
   8   3  -9          1.00          1.44         0.43 o
   8   3  -8          6.32          5.24         0.60 o
   8   3  -7          0.05          0.03         0.51 o
   8   3  -6          3.79          3.44         0.73 o
   8   3  -5          0.62          0.75         0.48 o
   8   3  -4         18.02         20.18         0.85 o
   8   3  -3          0.01         -0.09         0.70 o
   8   3  -2          0.93          1.07         0.62 o
   8  -3  -1         12.27          9.85         0.57 o
   8  -3   0         21.22         19.13         0.74 o
   8   3   1          4.84          5.35         0.48 o
   8  -3   2         19.35         24.05         0.76 o
   8   3   3          5.79          7.01         0.72 o
   8   3   4          4.09          5.25         0.68 o
   8   3   5          0.10          0.68         0.44 o
   8   4  -9          5.15          4.82         0.50 o
   8   4  -8          6.25          6.12         0.65 o
   8   4  -7         10.72          9.23         0.79 o
   8   4  -6          1.24          1.19         0.59 o
   8   4  -5          5.71          5.27         0.55 o
   8   4  -4          3.70          2.65         0.77 o
   8   4  -3          0.72          0.98         0.72 o
   8   4  -2         25.05         25.07         1.25 o
   8   4  -1         20.72         22.01         1.17 o
   8   4   0          0.03         -0.35         0.60 o
   8   4   1          5.02          4.66         0.46 o
   8   4   2          0.17          0.39         0.39 o
   8   4   3          0.08          0.22         0.33 o
   8   4   5          1.00          0.48         0.37 o
   8   5  -9          0.49          0.68         0.30 o
   8   5  -8          0.05          0.24         0.27 o
   8   5  -7          3.08          3.50         0.39 o
   8   5  -6          0.37          0.43         0.43 o
   8   5  -5          9.32         10.56         0.83 o
   8   5  -4         10.92         12.50         0.90 o
   8   5  -3          0.19         -0.21         0.62 o
   8   5  -2          4.71          5.29         0.68 o
   8   5  -1          0.07          0.18         0.34 o
   8   5   0         50.14         50.41         0.99 o
   8   5   1          0.19          0.34         0.34 o
   8   5   2          7.33          6.77         0.45 o
   8   5   3          9.30          9.00         0.46 o
   8   6  -7          0.93          0.43         0.32 o
   8   6  -6         10.15         11.24         0.64 o
   8   6  -5          2.07          1.71         0.44 o
   8   6  -4          5.85          4.63         0.57 o
   8   6  -2          5.34          7.05         0.45 o
   8   6  -1         11.03         10.88         0.50 o
   8   6   0         10.55          9.18         0.47 o
   8   6   1          0.35          0.46         0.29 o
   8   6   2          2.26          2.19         0.31 o
   8   6   3          2.58          2.12         0.42 o
   8   7  -5          0.78          0.73         0.34 o
   8   7  -4          3.75          3.49         0.40 o
   8   7  -3          0.12          0.34         0.39 o
   8   7  -2          0.08         -0.36         0.36 o
   8   7  -1          0.06          0.26         0.38 o
   8   7   0          0.04          0.14         0.40 o
   8   7   1          0.71          0.37         0.37 o
   8   7   2          1.44          1.50         0.36 o
   9   0  -7          8.36          7.53         0.64 o
   9   0  -5          7.45          9.47         0.76 o
   9   0  -3          3.46          6.17         0.78 o
   9   0  -1          3.85          2.79         0.71 o
   9   0   1          0.04         -0.65         0.65 o
   9   1  -8          0.70          0.82         0.29 o
   9   1   1          0.14          0.57         0.43 o
   9   1   2          0.79          2.05         0.41 o
   9   4  -7          0.76          0.57         0.29 o
                                                
